# Supplementary material for: The Genome-Wide Early Temporal Response of Saccharomyces cerevisiae to Oxidative Stress Induced by Cumene Hydroperoxide
Source: PLoS One. 2013 Sep 20;8(9):e74939. doi: 10.1371/journal.pone.0074939 (PMC3779239; doi:10.1371/journal.pone.0074939)
Supplement: Table S1 — List of the genes included in each one of the five clusters obtained by k-means clustering, shown in Figure 3. (XLS) [file pone.0074939.s004.xls]

## Sheet: Legend
Table S1 – List of the genes included in each one of the five clusters obtained by k-means clustering, shown in Figure 3.

## Sheet: cluster-A
Original row	probe_name	orf	Gene_Symbol	Target_Description	0_min	3_min	6_min	12_min	20_min
1021	11297_at	YAR035W	YAT1	YAR035W Outer carnitine acetyltransferase, mitochondrial	-1.28362	0.497253	1.2744	-0.669384	0.181356
3330	6903_at	YCL029C	BIK1	YCL029C Microtubule-binding protein	-0.462521	-0.45437	1.76198	-0.66539	-0.179702
3681	7403_at	YBL049W	MOH1	YBL049W hypothetical protein	-1.10518	0.890743	1.13775	-0.825271	-0.0980372
3966	7797_at	YPL046C	ELC1	YPL046C Elongin C transcription elongation factor	-1.18687	1.25171	0.629399	0.0930065	-0.787243
5067	9197_s_at	YNL334C	SNO2	YNL334C SNZ2 proximal ORF, stationary phase induced gene	-1.12233	-0.0908196	1.60423	0.00705241	-0.398133
5397	9640_at	YMR018W	---	YMR018W similarity to tetratricopeptide-repeat protein PAS10	-0.524034	0.46537	1.35127	0.004648	-1.29725
782	10991_at	YJR014W	---	YJR014W strong similarity to S.pombe hypothetical protein SPBC16C6.05	-0.85731	-0.506993	1.57799	-0.604385	0.390698
1096	11383_at	YAL064C-A	---	YAL064C-A putative pseudogene	-0.519356	-0.376997	1.51876	-1.04871	0.426302
1211	4099_at	YIR018W	YAP5	YIR018W bZIP protein\; transcription factor	-1.4277	0.296928	1.32349	0.130929	-0.323644
2727	6180_i_at	YDR305C	HNT2	YDR305C Yeast member of the Histidine Triad protein family (HIT)	-1.03783	-0.31668	1.63995	0.0722995	-0.35774
3388	7082_at	YBR262C	---	YBR262C questionable ORF	-1.08311	0.473862	1.47801	-0.292198	-0.576563
3606	7323_at	YBR055C	PRP6	YBR055C RNA splicing factor	-0.352335	0.423058	1.14203	-1.51667	0.30391
3748	7544_at	YPR192W	AQY1	YPR192W similarity to plasma membrane and water channel proteins	-1.40193	0.84388	1.07233	-0.399109	-0.115169
4231	8195_at	YOR351C	MEK1	YOR351C mRNA is induced in meiosis, encodes a meiosis-specific serine\/threonine protein kinase which interacts with and is believed to phosphorylate Hop1p	-0.32393	-0.212877	1.62167	-1.10434	0.0194779
4395	8381_at	YOR179C	SYC1	YOR179C similarity to BRR5 protein	-0.888019	0.67989	1.16584	0.203563	-1.16127
4453	8444_at	YOR107W	RGS2	YOR107W weak similarity to human G-0/G-1 switch regulatory protein 8	-1.38591	0.548934	1.28669	-0.121818	-0.327889
4777	8863_at	YNR015W	SMM1	YNR015W Suppressor of Mitochondrial Mutation in the tRNAasp gene	-0.63588	0.792481	1.3091	-1.03265	-0.433047
4817	8908_s_at	YNL033W	---	YNL033W nearly identical to YNL019c	-0.394461	-0.323277	1.74885	-0.241869	-0.789245
4883	8980_at	YNL097C	PHO23	YNL097C involved in transcriptional regulation of PHO5	-0.245152	-0.154891	1.33209	-1.3899	0.457859
4890	8989_at	YNL133C	FYV6	YNL133C hypothetical protein	-1.15888	-0.331813	1.5773	0.122921	-0.209532
5000	9114_at	YNL234W	---	YNL234W weak similarity to mouse hemoglobin zeta chain	-0.399756	-0.159082	1.68152	-0.983931	-0.138753
5036	9153_at	YNL286W	CUS2	YNL286W Cold sensitive U2 snRNA Supressor	-0.775076	0.906442	1.22498	-0.958527	-0.397822
5066	9196_s_at	YNL335W	---	YNL335W similarity to M.verrucaria cyanamide hydratase, identical to hypothetical protein YFL061w	-0.651142	-0.143341	1.66864	0.00396201	-0.878119
5214	9440_at	YMR172W	HOT1	YMR172W similarity to MSN1 protein	-0.380638	-0.0878269	1.71655	-0.871019	-0.377068
5247	9477_at	YMR165C	SMP2	YMR165C involved in plasmid maintenance	-0.796485	-0.499748	1.54869	-0.7117	0.459243
5326	9563_at	YMR077C	VPS20	YMR077C similarity to SNF7 protein	-1.46161	0.332123	1.26024	0.214486	-0.345239
5330	9567_at	YMR081C	ISF1	YMR081C May regulate NAM7 function, possibly at level of mRNA turnover	-0.700159	-0.252054	1.67385	0.0774076	-0.799046
5404	9647_at	YML017W	PSP2	YML017W Polymerase suppressor 2\; Suppressors of group II intron-splicing defect.	-0.501668	0.729278	1.36057	-1.02232	-0.565858
8	10012_at	YLR297W	---	YLR297W weak similarity to Vibrio vulnificus VvpC protein	-0.763074	0.49712	1.42853	-0.104784	-1.05779
9	10013_at	YLR298C	YHC1	YLR298C U1 snRNP protein required for pre-mRNA splicing	-1.17847	0.0841307	1.53751	-0.488037	0.0448577
56	10070_at	YLR265C	NEJ1	YLR265C hypothetical protein	-0.366545	-0.176858	1.75572	-0.514127	-0.698193
64	10080_at	YLR233C	EST1	YLR233C Telomere elongation protein (ever shorter telomeres)	-0.55154	-0.0925496	1.69156	-0.89607	-0.1514
242	10283_at	YLR031W	---	YLR031W similarity to hypothetical protein YMR124w	-0.995374	1.36991	0.623412	-0.148257	-0.849687
337	10384_at	YLL046C	RNP1	YLL046C ribonucleoprotein 1	-0.908793	0.83701	1.24664	-0.925988	-0.248872
378	10486_s_at	YKR105C	---	YKR105C strong similarity to Sge1p and hypothetical protein YCL069w	-0.765419	-0.129258	1.68956	-0.734257	-0.0606269
381	10489_at	YKR064W	---	YKR064W weak similarity to transcription factors	-0.330268	0.375528	1.53102	-0.502166	-1.07411
403	10513_at	YKR041W	---	YKR041W hypothetical protein	-0.016111	-0.1331	1.42182	-1.39482	0.122216
438	10551_at	YKR034W	DAL80	YKR034W negative regulator of multiple nitrogen catabolic genes	-0.288595	0.0793026	1.48389	-1.3067	0.0321098
440	10553_at	YKR036C	CAF4	YKR036C CCR4 associated factor	-0.303972	0.0966592	1.50786	-1.27433	-0.0262182
525	10645_at	YKL052C	ASK1	YKL052C hypothetical protein	-0.451153	0.29216	1.62185	-0.658157	-0.804698
704	10908_at	YJR115W	---	YJR115W similarity to hypothetical protein YBL043w	-0.816285	0.267056	1.42036	0.222275	-1.0934
789	11000_at	YJR022W	LSM8	YJR022W Sm-like protein	-1.05246	0.434753	1.46555	-0.737026	-0.110816
869	11092_at	YJL065C	DLS1	YJL065C weak similarity to DNA-directed DNA polymerase II chain C	-0.492953	0.883615	1.26506	-0.777249	-0.878476
891	11115_at	YJL087C	TRL1	YJL087C tRNA ligase	-0.55848	-0.229748	1.77274	-0.42867	-0.55584
906	11133_at	YJL116C	NCA3	YJL116C With NCA2, regulates proper expression of subunits 6 (Atp6p) and 8 (Atp8p ) of the Fo-F1 ATP synthase	-0.933318	-0.0820543	1.64185	0.0260797	-0.652557
934	11164_at	YJL131C	---	YJL131C weak similarity to nonepidermal Xenopus keratin, type I	-0.77582	0.95219	0.967737	-1.24303	0.0989266
959	11191_at	YJL147C	---	YJL147C weak similarity to C.elegans hypothetical protein C43G2.4	-0.600012	0.36316	1.23445	-1.36096	0.363365
1003	11254_at	YJL218W	---	YJL218W strong similarity to E.coli galactoside O-acetyltransferase	-0.784777	0.211043	1.45135	0.212374	-1.08999
1026	11306_at	YAR064W	---	YAR064W Potential membrane protein	-0.671385	0.943844	1.00087	0.0137138	-1.28704
1079	11361_at	YAL047C	SPC72	YAL047C Spc72p interacts with Stu2p in the two-hybrid assay\; Spc72p localizes to the spindle pole bodies. Molecular weight is 72 kD	-0.514929	0.448177	1.5371	-0.947725	-0.522621
1097	11384_at	YAL064W	---	YAL064W hypothetical protein	-1.05951	0.409646	1.38568	0.141398	-0.877215
1098	11385_s_at	YAL063C	FLO1 /// FLO5	YAL063C putative Flo1p homolog	-0.48578	0.430787	1.21077	0.271985	-1.42776
1210	4098_at	YIR017C	MET28	YIR017C Transcriptional activator of sulfur amino acid metabolism	-0.970227	0.498116	1.37589	0.0526292	-0.956403
1263	4156_at	YIL061C	SNP1	YIL061C U1snRNP 70K protein homolog	-0.709749	0.335983	1.47845	-1.09428	-0.0104028
1361	4281_i_at	YIL171W	---	YIL171W High-affinity hexose transporter	-0.207522	-0.0541317	1.66023	-0.367916	-1.03066
1377	4319_at	YHR206W	SKN7	YHR206W Protein with similarity to DNA-binding region of heat shock transcription factors	-0.0870524	-0.0799482	1.47956	-1.34021	0.0276518
1395	4347_at	YHR187W	IKI1	YHR187W confers sensitivity to killer toxin	-0.242896	0.266466	1.53213	-1.17313	-0.382569
1549	4508_at	YHR034C	---	YHR034C hypothetical protein	-0.667634	-0.520352	1.75549	-0.426423	-0.141083
1619	4583_at	YHL025W	SNF6	YHL025W transcriptional regulator	-0.847195	0.523799	1.51342	-0.66342	-0.526608
1754	4857_at	YGR156W	PTI1	YGR156W hypothetical protein	-0.483778	0.570865	1.4727	-0.61445	-0.94534
1758	4862_at	YGR161C	RTS3	YGR161C hypothetical protein	-1.17204	0.285362	1.41786	0.177974	-0.709154
1830	4940_at	YGR059W	SPR3	YGR059W a sporulation-specific homologue of the yeast CDC3\/10\/11\/12 family of bud neck microfilament genes and is regulated by ABFI	-0.518521	-0.774271	1.69137	-0.508698	0.110118
1845	4958_at	YGR031W	---	YGR031W similarity to hypothetical protein YGR015c and weak similarity H.influenzae dihydrolipoamide acetyltransferase	-0.325763	0.211836	1.54494	-0.247381	-1.18363
1868	4985_at	YGR012W	---	YGR012W similarity to E.nidulans cysteine synthase	-0.381235	0.423452	1.54493	-0.91403	-0.673117
1899	5020_at	YGR003W	CUL3	YGR003W similarity to D.melanogaster lin19 protein	0.121207	-0.188414	1.55935	-1.19606	-0.29609
1916	5039_at	YGL023C	PIB2	YGL023C weak similarity to Vsp27p	0.0210171	-0.395305	1.70375	-0.833221	-0.496244
1922	5045_at	YGL017W	ATE1	YGL017W arginyl-tRNA-protein transferase	0.264687	-0.339414	1.24486	-1.47401	0.303882
2000	5134_at	YGL108C	---	YGL108C weak similarity to hypotetical S.pombe protein	-1.26478	-0.209348	1.53386	0.00171287	-0.0614366
2025	5161_at	YGL174W	BUD13	YGL174W weak similarity to C.elegans hypothetical protein R08D7.1	-0.237894	0.165505	1.51817	-0.190894	-1.25489
2063	5205_at	YGL175C	SAE2	YGL175C involved in meiotic recombination and chromosome metabolism	-0.445951	-0.871843	1.69598	-0.40493	0.0267488
2152	5333_at	YFR034C	PHO4	YFR034C myc-type helix-loop-helix transcription factor	-0.522932	0.071941	1.68298	-0.871004	-0.360982
2344	5634_at	YER063W	THO1	YER063W Suppressor of the Transcriptional (T) defect of Hpr1 (H) by Overexpression (O)	-0.608213	0.262325	1.6395	-0.511592	-0.782023
2365	5656_at	YER045C	ACA1	YER045C weak similarity to transcription factor Sko1p	-0.527709	-0.178163	1.34896	-1.2335	0.590413
2392	5684_at	YER029C	SMB1	YER029C Associated with U1 snRNP as part of the Sm-core that is common to all spliceosomal snRNPs	-0.45742	1.10106	1.06061	-0.826729	-0.877525
2424	5716_at	YER016W	BIM1	YER016W BInding to Microtubules	-0.341297	0.0066955	1.56921	-0.0433233	-1.19129
2435	5727_at	YEL018W	EAF5	YEL018W weak similarity to Rad50p	-0.432688	0.771425	1.22508	-1.27896	-0.284853
2502	5920_at	YDR541C	---	YDR541C similarity to dihydroflavonol-4-reductases	-0.0625718	0.21135	1.5539	-0.642469	-1.06021
2533	5967_at	YDR498C	SEC20	YDR498C membrane glycoprotein, sorted by HDEL retrieval system	-0.839538	1.08865	1.06091	-0.403619	-0.906406
2546	5982_at	YDR468C	TLG1	YDR468C tSNARE that affects a Late Golgi compartment	-0.799969	1.14071	0.999271	-0.955017	-0.384998
2664	6113_at	YDR371W	CTS2	YDR371W similarity to chitinases	0.11665	-0.490256	1.13825	-1.42109	0.656446
2728	6181_r_at	YDR305C	HNT2	YDR305C Yeast member of the Histidine Triad protein family (HIT)	-0.34037	-0.4734	1.78407	-0.428628	-0.541674
2910	6389_at	YDR109C	---	YDR109C similarity to Mpa43p	-0.17713	-0.955906	1.36895	-0.877237	0.64132
2938	6418_at	YDR049W	---	YDR049W similarity to C.elegans K06H7.3 protein	0.279341	-0.589857	1.17444	-1.38631	0.522388
3048	6545_at	YDL053C	PBP4	YDL053C hypothetical protein	-0.171535	0.141948	1.58427	-1.11794	-0.436739
3109	6609_at	YDL122W	UBP1	YDL122W Ubiquitin-specific protease	-0.26533	0.376859	1.33262	-0.0260454	-1.4181
3169	6678_at	YDL186W	---	YDL186W hypothetical protein	-0.110914	0.385388	1.48943	-0.701514	-1.06239
3209	6721_at	YDL232W	OST4	YDL232W 3.6-kDa protein, probably membrane-located	-0.0716136	-0.650589	1.57366	-1.031	0.179535
3332	6905_at	YCL027W	FUS1	YCL027W serine\/threonine-rich membrane protein	-0.352755	0.167849	1.66039	-0.706185	-0.769294
3392	7086_at	YBR268W	MRPL37	YBR268W Probable mitochondrial protein L37	0.00473562	0.0966955	1.59646	-0.865505	-0.832381
3595	7311_at	YBR043C	---	YBR043C similarity to benomyl/methotrexate resistance protein	-0.459022	0.330056	1.37353	0.0916252	-1.33619
3674	7394_at	YBL013W	FMT1	YBL013W Probable met-tRNA formyltransferase, mitochondrial	0.522466	-0.767076	1.45388	-0.987843	-0.221424
3751	7548_at	YPR196W	---	YPR196W strong similarity to regulatory protein Mal63p	-0.0919915	0.196134	1.58789	-0.83602	-0.85601
3752	7549_g_at	YPR196W	MAL33	YPR196W strong similarity to regulatory protein Mal63p	-0.393931	0.158318	1.49895	-0.0092118	-1.25412
3763	7566_at	YPR168W	NUT2	YPR168W negative regulator of URS2 of the HO promoter	-0.551949	-0.0948702	1.73146	-0.318503	-0.766135
3806	7617_at	YPR131C	NAT3	YPR131C similarity to N-acetyltransferases	-0.337475	-0.477479	1.77075	-0.296493	-0.659299
3829	7642_at	YPR111W	DBF20	YPR111W kinase required for late nuclear division	-0.500428	-0.0450889	1.57352	0.0955831	-1.12358
3840	7654_at	YPR078C	---	YPR078C hypothetical protein	-0.20363	-0.00743871	1.5152	-0.0147888	-1.28935
3865	7685_at	YPR065W	ROX1	YPR065W site-specific DNA binding protein, repressor	-0.941713	0.609647	1.42889	-0.326773	-0.770056
4154	7999_at	YPL250C	ICY2	YPL250C weak similarity to YMR195w	-0.309326	0.549248	1.29891	-0.164644	-1.37418
4266	8235_at	YOR301W	RAX1	YOR301W hypothetical protein	-0.201528	0.638674	1.37914	-0.910223	-0.906063
4393	8379_at	YOR177C	MPC54	YOR177C weak similarity to rat SCP1 protein	-0.568254	0.395493	1.34942	0.121415	-1.29807
4450	8441_at	YOR104W	PIN2	YOR104W hypothetical protein	-0.229564	-0.984101	1.34737	-0.826624	0.692924
4452	8443_at	YOR106W	VAM3	YOR106W member of the syntaxin family of proteins\; predicted C-terminal TMD	-0.51163	0.725744	1.33885	-1.10295	-0.45001
4506	8503_at	YOR030W	DFG16	YOR030W involved in invasive growth upon nitrogen starvation	-0.12681	-0.19799	1.71865	-0.598083	-0.79577
4508	8505_at	YOR032C	HMS1	YOR032C myc-family transcription factor homolog	-0.00293592	0.105347	1.40511	-0.0910943	-1.41643
4710	8783_at	YNR071C	---	YNR071C strong similarity to UDP-glucose 4-epimerase Gal10p	-0.31025	-0.716052	1.76522	-0.401277	-0.337638
4852	8946_at	YNL086W	---	YNL086W hypothetical protein	-0.122115	-0.195541	1.70386	-0.896739	-0.489464
4887	8986_at	YNL136W	---	YNL136W similarity to neurofilament triplet M protein	-0.22457	-1.09055	1.47859	-0.611203	0.447727
4962	9073_at	YNL230C	ELA1	YNL230C weak similarity to mammalian transcription elongation factor elongin A	-0.0872402	0.383211	1.40043	-1.32014	-0.376259
4966	9079_at	YNL224C	---	YNL224C hypothetical protein	0.048842	-0.936842	1.22441	-1.05256	0.71615
5009	9124_at	YNL270C	ALP1	YNL270C Protein highly homologous to permeases Can1p and Lyp1p for basic amino acids	0.107301	-0.125724	1.60663	-0.538937	-1.04927
5181	9406_at	YMR224C	MRE11	YMR224C localizes to discrete sites in rad50s mutants. Mre11p, Rad50p, Mer2p and Xrs2p function in a complex by immunoprecipitation and two-hybrid analyses\; mutations in these genes have similar phen	-0.143839	0.525235	1.43344	-0.87696	-0.93788
5396	9639_at	YMR017W	SPO20	YMR017W DBF2 Interacting Protein\; SNAP 25 homolog	0.286139	-0.817825	1.46327	-1.0464	0.114819
5455	9706_at	YML050W	---	YML050W weak similarity to potato sucrose cleavage protein	-0.0767889	0.244995	1.52567	-0.553834	-1.14004
5463	9716_at	YML083C	---	YML083C hypothetical protein	0.397262	-0.491308	1.53405	-1.04455	-0.395453
5470	9723_at	YML076C	WAR1	YML076C weak similarity to transcription factor	0.388448	-1.04415	1.29669	-0.980798	0.339812
5490	9744_at	YML100W-A	---	YML100W-A questionable ORF	-0.102551	-0.377301	1.64862	-0.11207	-1.0567
65	10081_at	YLR234W	TOP3	YLR234W DNA Topoisomerase III	0.104375	-1.03163	1.26874	-0.963474	0.621982
174	10209_at	YLR135W	SLX4	YLR135W hypothetical protein	0.246912	-0.159135	1.53314	-1.16366	-0.457264
251	10292_at	YLR040C	---	YLR040C weak similartity to hypothetical protein YIL011w	-0.638425	-0.910734	1.63852	-0.237355	0.147998
304	10346_at	YLR004C	---	YLR004C similarity to allantoate transport protein	-0.220211	-0.00889927	1.48671	0.0605281	-1.31813
455	10568_at	YKR005C	---	YKR005C hypothetical protein	-0.16508	-0.996825	1.66604	-0.0567263	-0.44741
457	10570_at	YKR007W	---	YKR007W weak similarity to Streptococcus protein M5 precursor	-0.127855	0.172535	1.587	-1.04399	-0.587689
464	10578_at	YKR015C	---	YKR015C similarity to hypothetical protein YJL043w	-0.0468472	-0.382002	1.72784	-0.756146	-0.542847
469	10583_at	YKL024C	URA6	YKL024C uridine-monophosphate kinase (uridylate kinase)	0.405052	0.00906894	1.41405	-1.20149	-0.626681
522	10641_at	YKL055C	OAR1	YKL055C probable acetoacetyl-CoA reductase	-0.217663	-0.22156	1.74262	-0.558462	-0.744936
664	10854_at	YJR152W	DAL5	YJR152W allantoate permease	0.330863	-0.578519	1.59841	-0.885926	-0.464828
716	10920_at	YJR079W	---	YJR079W questionable ORF	0.48706	-0.80665	1.5387	-0.635611	-0.583503
721	10925_at	YJR086W	STE18	YJR086W gamma subunit of G protein coupled to mating factor receptors	0.252406	-0.110811	1.50065	-1.22334	-0.418904
843	11064_at	YJL049W	---	YJL049W hypothetical protein	-0.276847	0.0301521	1.58049	-0.149697	-1.1841
914	11141_at	YJL106W	IME2	YJL106W Serine\/Threonine protein kinase, positively regulated by IME1	-0.190041	-1.27409	1.5245	-0.115783	0.0554185
948	11178_at	YJL160C	---	YJL160C member of the Pir1p/Hsp150p/Pir3p family	0.158791	-0.608269	1.6104	-0.991267	-0.169658
963	11196_at	YJL184W	GON7	YJL184W hypothetical protein	-0.657523	-0.0612345	1.56291	0.196352	-1.04051
1027	11307_s_at	YAR066W	---	YAR066W identical to YHR214w hypothetical protein, similarity to Sta1p	-0.404951	0.125574	1.47429	0.085478	-1.28039
1362	4282_f_at	YIL171W	HXT11	YIL171W High-affinity hexose transporter	-0.401429	-0.362889	1.60742	0.198116	-1.04121
1410	4362_at	YHR157W	REC104	YHR157W mRNA is induced early in meiosis	-0.125604	-0.298915	1.54092	0.111596	-1.228
1418	4370_at	YHR165C	PRP8	YHR165C RNA splicing factor	0.221942	0.182291	1.46923	-0.892231	-0.981228
1557	4517_at	YHR001W	OSH7	YHR001W 60kD chaperonin (weak)	0.0922857	0.379176	1.42369	-1.05941	-0.835738
1562	4522_at	YHR005C	GPA1	YHR005C alpha subunit of G protein coupled to mating factor receptors	-0.296695	-1.14095	1.59556	0.0821629	-0.240084
1722	4821_at	YGR166W	KRE11	YGR166W Involved in biosynthetic pathway for cell wall beta-glucans	0.303873	-0.0248768	1.31067	-1.47516	-0.114508
1767	4871_at	YGR126W	---	YGR126W weak similarity to hypothetical protein YPR156c	-0.148114	-1.07009	1.61732	-0.461842	0.0627281
1770	4874_at	YGR129W	SYF2	YGR129W SYnthetic lethal with cdcForty	0.457538	-0.615708	1.50608	-1.01664	-0.331267
2076	5222_at	YGL203C	KEX1	YGL203C carboxypeptidase B-like processing protease	0.0422336	-1.23036	1.55466	-0.171434	-0.195101
2129	5300_at	YFR046C	---	YFR046C hypothetical protein	-0.30716	-0.656331	1.71942	-0.0368284	-0.719104
2234	5430_at	YFL050C	ALR2	YFL050C ALuminium Resistance 2	-0.644069	-0.465485	1.63357	0.268394	-0.79241
2268	5551_at	YER157W	COG3	YER157W hypothetical protein	0.562337	-0.53863	1.25232	-1.34908	0.0730458
2498	5915_at	YDR536W	STL1	YDR536W sugar transporter-like protein	0.0279175	-1.08519	1.62008	-0.420253	-0.14255
2738	6193_at	YDR273W	DON1	YDR273W weak similarity to YOR042w	0.390823	-0.574017	1.57332	-0.499897	-0.890233
3079	6577_at	YDL109C	---	YDL109C strong similarity to thiamine-repressed protein Thi4p	0.787683	-1.34382	0.801997	-0.793854	0.547995
3218	6750_i_at	YCL075W	---	YCL075W TY5-1	0.345418	-0.574452	1.44291	-0.00197578	-1.2119
3390	7084_at	YBR264C	YPT10	YBR264C Probable small GTP-binding protein	-0.0289615	0.282491	1.40276	-0.289628	-1.36666
3605	7322_at	YBR054W	YRO2	YBR054W Homolog to HSP30 heat shock protein YRO1 (S. cerevisiae) 7	0.244949	-0.65137	1.51247	0.00216697	-1.10822
3671	7391_at	YBL016W	FUS3	YBL016W cdc2+\/CDC28 related kinase with positive role in conjugation	0.0119763	0.340112	1.48314	-0.932342	-0.902889
4085	7925_at	YPL189W	GUP2	YPL189W strong similarity to YGL084c	0.429978	-0.737678	1.56925	-0.551282	-0.710271
4123	7967_at	YPL193W	RSA1	YPL193W weak similarity to human centromere protein E	0.39993	0.125195	1.39167	-1.11742	-0.799377
4367	8348_i_at	YOR192C	---	YOR192C strong similarity to Thi10p	0.131449	-0.159416	1.4867	-0.144957	-1.31378
4501	8496_at	YOR068C	VAM10	YOR068C hypothetical protein	0.0494006	-0.653507	1.68623	-0.274977	-0.807151
4579	8583_at	YOL024W	---	YOL024W hypothetical protein	-0.385949	0.0241736	1.40385	0.296492	-1.33857
4815	8906_at	YNL035C	---	YNL035C hypothetical protein	0.146068	-0.968186	1.64388	-0.385527	-0.436237
5458	9710_at	YML047C	PRM6	YML047C strong similarity to YJR054w	0.230203	-0.00692293	1.46476	-0.410025	-1.27801
5530	9856_at	YLR452C	SST2	YLR452C Protein involved in desensitization to alpha-factor pheromone	0.896757	-0.696028	1.2719	-0.668032	-0.804596
5651	9998_at	YLR329W	REC102	YLR329W 23 kDa protein containing a putative leucine zipper\; meiosis specific recombination protein\; mRNA is induced early in sporulation	-0.213145	-0.50867	1.57016	0.235601	-1.08394
140	10171_at	YLR141W	RRN5	YLR141W transcription factor, member of UAF (upstream activation factor) along with Rrn9p and Rrn10p	-0.545389	-0.097128	1.5044	0.296551	-1.15843
205	10245_at	YLR081W	GAL2	YLR081W galactose permease	1.01062	-0.846332	1.15103	-0.848011	-0.467308
318	10361_f_at	YLL025W	DAN2	YLL025W strong similarity to members of the Srp1p/Tip1p family	0.41942	-1.24801	1.44169	-0.315152	-0.297946
488	10602_at	YKL050C	---	YKL050C similarity to YMR031c	1.30093	-1.10009	0.742286	-0.697028	-0.246099
700	10904_at	YJR111C	---	YJR111C weak similarity to E.coli colanic acid biosynthesis positive regulator RcsB	-0.294768	0.0845128	1.34175	0.290278	-1.42177
703	10907_at	YJR114W	---	YJR114W questionable ORF	0.147682	-0.778442	1.50412	0.166845	-1.0402
819	11033_at	YJR010C-A	SPC1	YJR010C-A Homologue of the SPC12 subunit of mammalian signal peptidase complex. Protein is important for efficient signal peptidase activity.	0.108299	-0.167807	1.31398	0.223263	-1.47774
951	11181_at	YJL157C	FAR1	YJL157C Factor arrest protein	1.06658	-0.78447	1.0402	-1.04244	-0.279871
1005	11256_at	YJL216C	---	YJL216C strong similarity to Mal62p	0.0471119	-1.40441	1.40543	0.132536	-0.180668
1190	4078_i_at	YIR043C	---	YIR043C putative pseudogene	1.26572	-1.05445	0.772733	-0.812026	-0.17198
1342	4242_at	YIL159W	BNR1	YIL159W Bni1p-related protein, helps regulate reorganization of the actin cytoskeleton, potential target of Rho4p	0.581538	-0.324675	1.42953	-0.630049	-1.05635
1419	4371_at	YHR166C	CDC23	YHR166C Cell division cycle protein	0.367113	-0.358342	1.38828	-0.0529119	-1.34414
1804	4914_at	YGR078C	PAC10	YGR078C Polypeptide 3 of a Yeast Non-native Actin Binding Complex, homolog of a component of the bovine NABC complex	0.565188	0.0817422	1.31785	-1.0414	-0.92338
1924	5047_at	YGL060W	YBP2	YGL060W strong similarity to hypothetical protein YBR216c	0.999586	-1.58193	0.699807	-0.0877598	-0.0296996
2016	5151_at	YGL138C	---	YGL138C hypothetical protein	-0.495962	-0.213536	1.5251	0.316735	-1.13233
2179	5360_at	YFR018C	---	YFR018C similarity to human glutaminyl-peptide cyclotransferase	0.807257	-1.61527	0.820818	-0.187251	0.174447
2256	5536_at	YER187W	---	YER187W similarity to killer toxin KHS precursor	0.493417	-0.902211	1.42548	-0.0646455	-0.952041
2364	5655_n_at	YER044C-A	---	YER044C-A Required for full sporulation. Dispensable for axial cores but required for full chromosome pairing seen by in situ hybridization, heteroduplex DNA, synaptonemal complexes, meiotic intra- an	0.898391	-1.09716	1.04183	0.102076	-0.945139
2384	5675_at	YER060W	FCY21	YER060W purine-cytosine permease	0.651731	-1.03586	1.25576	0.0864045	-0.958038
2408	5700_at	YER044C-A	---	YER044C-A Required for full sporulation. Dispensable for axial cores but required for full chromosome pairing seen by in situ hybridization, heteroduplex DNA, synaptonemal complexes, meiotic intra- an	1.1736	-1.18619	0.765463	0.0396502	-0.792526
2434	5726_at	YEL019C	MMS21	YEL019C Protein involved in DNA repair	1.05773	-0.956587	1.07797	-0.356117	-0.822993
2470	5767_at	YEL023C	---	YEL023C hypothetical protein	0.595443	-0.32195	1.38785	-0.487408	-1.17393
3385	7079_at	YBR259W	---	YBR259W hypothetical protein	0.808562	-1.60603	0.869706	-0.0989708	0.0267331
4370	8351_at	YOR194C	TOA1	YOR194C Transcription factor IIA, large chain	0.491666	-0.13206	1.41104	-0.583488	-1.18716
4527	8526_at	YOR009W	TIR4	YOR009W similarity to Tir1p and Tir2p	-0.0425158	-0.00400943	1.26701	0.297522	-1.51801
4557	8559_at	YOL003C	---	YOL003C similarity to C.elegans hypothetical protein, YDR126w, YNL326c and YLR246w	0.75219	-0.670265	1.17567	0.00837618	-1.26597
4705	8778_at	YNR066C	---	YNR066C strong similarity to Pep1p	0.762209	-0.354531	1.3109	-0.637768	-1.08081
5010	9125_at	YNL269W	BSC4	YNL269W hypothetical protein	0.18979	0.357514	1.38326	-0.793238	-1.13733
5475	9728_at	YML071C	COG8	YML071C hypothetical protein	0.500253	0.0175835	1.36523	-0.704247	-1.17882
5578	9914_at	YLR423C	ATG17	YLR423C hypothetical protein	0.315708	0.308513	1.34905	-0.848211	-1.12506
709	10913_at	YJR120W	---	YJR120W hypothetical protein	0.655824	0.00105436	1.29184	-0.940353	-1.00836
1586	4546_at	YHL016C	DUR3	YHL016C Urea transporter	0.256972	-0.338565	1.24205	0.315131	-1.47559
1696	4792_at	YGR226C	---	YGR226C hypothetical protein	0.564196	-1.06502	1.26769	0.185041	-0.951906
2001	5135_at	YGL107C	RMD9	YGL107C strong similarity to hypothetical protein YBR238c	0.879095	-1.13582	0.978745	0.238368	-0.960385
2286	5569_at	YER129W	PAK1	YER129W DNA polymerase alpha suppressing protein kinase	-0.214549	-0.0831917	1.36282	0.339982	-1.40506
3252	6814_at	YCR073C	SSK22	YCR073C protein kinase	-0.123029	0.489337	1.28163	-0.213641	-1.43429
3269	6833_at	YCR045C	---	YCR045C Protease	1.4708	-1.01443	0.543471	-0.578965	-0.420874
3420	7115_at	YBR250W	---	YBR250W hypothetical protein	0.792651	-1.10137	1.0355	0.277824	-1.00461
3686	7409_at	YBL043W	ECM13	YBL043W ExtraCellular Mutant	0.186587	0.285288	1.35919	-0.491277	-1.33979
3930	7759_at	YPR007C	REC8	YPR007C hypothetical protein	-0.11101	-0.557426	1.49678	0.325266	-1.15361
4065	7905_at	YPL165C	SET6	YPL165C weak similarity to YHR207c	0.515175	-0.23476	1.3238	-0.2363	-1.36792
4194	8142_s_at	YOR388C	FDH1	YOR388C Protein with similarity to formate dehydrogenases	0.022653	-1.17625	1.46877	0.294603	-0.609781
4199	8148_at	YOL013W-A	---	YOL013W-A hypothetical protein identified by SAGE	-0.159171	-0.314199	1.4022	0.395352	-1.32418
4738	8822_at	YNR063W	---	YNR063W weak similarity to CYC1/CYP3 transcription activator	0.147291	0.628768	1.23746	-0.89606	-1.11746
4818	8909_at	YNL032W	SIW14	YNL032W Tyrosine phosphatase	-0.42858	0.908943	1.12357	-0.332171	-1.27177
4844	8937_at	YNL095C	---	YNL095C strong similarity to YOR092w	0.163994	0.372523	1.33748	-0.556511	-1.31749
252	10294_at	YLR042C	---	YLR042C hypothetical protein	0.106216	-0.0389445	1.23819	0.242254	-1.54771
665	10855_at	YJR153W	PGU1	YJR153W Endo-polygalacturonase	0.464661	-0.0920379	1.29505	-0.238904	-1.42877
691	10895_at	YJR147W	HMS2	YJR147W heat shock transcription factor homolog	-0.304207	0.17731	1.22994	0.38521	-1.48825
2337	5626_at	YER095W	RAD51	YER095W RecA homolog\; Rad51p colocalizes to ~65 spots with Dmc1p prior to synapsis (independently of ZIP1 and DMC1), and interacts with Rad52p and Rad55p by two-hybrid analysis\; human Rad51p homolog	0.431674	-0.249409	1.25459	0.0382744	-1.47513
3518	7222_at	YBR131W	CCZ1	YBR131W Calcium Caffeine Zinc sensitivity	-0.720085	1.33224	0.774384	-0.423378	-0.963164
3716	7445_at	YBL095W	---	YBL095W similarity to C.albicans hypothetical protein	-0.871346	-0.0645032	1.49507	0.370386	-0.929609
3905	7734_at	YPR027C	---	YPR027C similarity to YNL019c and YNL033w	-0.109125	0.598034	1.2666	-0.385185	-1.37033
4313	8289_at	YOR268C	---	YOR268C hypothetical protein	0.429881	-0.205504	1.2521	0.00849032	-1.48497
5275	9508_at	YMR112C	MED11	YMR112C hypothetical protein	-0.353789	-0.456284	1.49196	0.436297	-1.11818
5336	9575_at	YMR042W	ARG80	YMR042W Regulator of arginine-responsive genes with ARG81 and ARG82	-0.127016	0.600046	1.2175	-0.24838	-1.44215
5424	9671_at	YML037C	---	YML037C hypothetical protein	0.707161	-0.0772927	1.2415	-0.618194	-1.25318
5600	9939_at	YLR404W	---	YLR404W hypothetical protein	0.423461	0.357533	1.25398	-0.859673	-1.1753
57	10071_at	YLR266C	PDR8	YLR266C weak similarity to transcription factors	-0.0884777	-0.361087	1.35642	0.443987	-1.35084
1222	4111_at	YIL014W	MNT3	YIL014W similarity to Mnn1p	0.940043	-1.19765	0.811542	0.382553	-0.936492
1278	4174_at	YIL092W	---	YIL092W hypothetical protein	1.18882	-0.559814	0.976177	-0.675891	-0.929287
1387	4338_at	YHR178W	STB5	YHR178W Zinc finger (6-Cys)	0.897542	-0.851905	0.918235	0.279968	-1.24384
1505	4463_at	YHR081W	LRP1	YHR081W weak similarity to human C1D protein	0.116188	0.382718	1.25151	-0.266194	-1.48422
2233	5429_at	YFL051C	---	YFL051C putative pseudogene	-0.12606	-0.375411	1.32929	0.517095	-1.34491
3273	6839_at	YCR051W	---	YCR051W weak similarity to ankyrins	0.290577	0.474567	1.24487	-0.759449	-1.25056
3559	7271_at	YBR090C	---	YBR090C questionable ORF	0.795567	-0.434338	1.17143	-0.204336	-1.32832
4157	8002_at	YPL248C	GAL4	YPL248C zinc-finger transcription factor of the Zn(2)-Cys(6) binuclear cluster domain type	-0.458426	-0.157409	1.38617	0.494297	-1.26463
4399	8385_at	YOR183W	FYV12	YOR183W hypothetical protein	-1.16295	1.52432	0.0761117	0.114799	-0.552288
4528	8527_at	YOR010C	TIR2	YOR010C Cold-shock induced protein of the Srp1p\/Tip1p family of serine-alanine-rich proteins	-0.054363	0.275538	1.13731	0.244049	-1.60253
4709	8782_at	YNR070W	---	YNR070W strong similarity to Snq2p	0.382131	-0.750401	1.14126	0.532643	-1.30564
5531	9857_at	YLR453C	RIF2	YLR453C Nuclear protein	0.415454	-0.0648705	1.23068	-0.0631689	-1.5181
494	10609_at	YKL043W	PHD1	YKL043W putative transcription factor	-1.06947	0.256371	1.33304	0.402727	-0.922669
830	11048_at	YJL019W	MPS3	YJL019W hypothetical protein	0.725388	0.000175942	1.20812	-0.69789	-1.2358
1392	4344_at	YHR184W	SSP1	YHR184W Involved in the control of meiotic nuclear divisions and spore formation	-0.600122	0.521413	0.990098	0.537375	-1.44876
1473	4430_at	YHR094C	HXT1	YHR094C High-affinity hexose (glucose) transporter	0.851441	-0.285509	1.16055	-0.44117	-1.28531
1950	5077_at	YGL075C	MPS2	YGL075C Mitotic Membrane Component	0.110668	0.511782	1.23164	-0.432038	-1.42205
1959	5089_at	YGL063W	PUS2	YGL063W pseudouridine synthase 2	-0.0244962	0.469798	1.17814	-0.0792877	-1.54415
2088	5236_n_at	YGL232W	TAN1	YGL232W weak similarity to P.falciparum dihydropteroate synthase	0.00306101	-0.224897	1.15962	0.571533	-1.50932
2154	5335_at	YFR036W	CDC26	YFR036W cell division control protein	-0.180692	0.88394	1.09629	-0.472574	-1.32696
2294	5578_at	YER137C	---	YER137C weak similarity to Mycoplasma hominis P120 protein	-0.00752372	0.844955	1.1216	-0.745966	-1.21307
2491	5789_at	YEL046C	GLY1	YEL046C Threonine Aldolase	-0.965602	0.181102	1.36012	0.426056	-1.00168
2499	5917_at	YDR538W	PAD1	YDR538W Phenylacrylic acid decarboxylase	-0.0604557	0.127525	1.05508	0.496584	-1.61873
2760	6218_at	YDR253C	MET32	YDR253C zinc finger DNA binding factor, transcriptional regulator of sulfur amino acid metabolism, highly homologous to Met31p	-0.294947	0.461292	1.04407	0.3637	-1.57412
3380	7070_at	YBR297W	MAL33	YBR297W Maltose fermentation regulatory protein	0.0321918	0.255875	1.1799	0.121553	-1.58952
3491	7194_at	YBR148W	YSW1	YBR148W Spore-specific protein	-0.871121	1.1247	0.625302	0.334828	-1.21371
3932	7761_at	YPR009W	SUT2	YPR009W similarity to sterol uptake protein Sut1p	-0.175712	0.263722	1.03219	0.49032	-1.61051
3991	7825_at	YPL064C	CWC27	YPL064C weak similarity to S.pombe peptidyl-prolyl cis-trans isomerase	-0.6566	-0.387366	1.53243	0.445391	-0.93386
4262	8230_at	YOR298W	---	YOR298W required for meiosis	-0.0225723	0.531526	1.14909	-0.114179	-1.54387
4308	8283_at	YOR262W	---	YOR262W similarity to YLR243w	-0.862963	0.280037	1.24262	0.511328	-1.17103
325	10371_at	YLL017W	---	YLL017W maybe part of SCD25	-0.542736	0.74335	0.887525	0.39751	-1.48565
332	10378_at	YLL052C	AQY2	YLL052C member of mip family transmembrane channels	0.130855	0.40517	1.17358	-0.154775	-1.55482
376	10484_at	YKR103W	NFT1	YKR103W similarity to multidrug resistance proteins	0.223665	0.427443	1.21324	-0.404244	-1.4601
1024	11304_at	YAR061W	---	YAR061W putative pseudogene	0.277163	0.383422	1.23248	-0.4642	-1.42887
1044	11326_at	YAR003W	SWD1	YAR003W beta transducin domain	-0.104031	-0.126551	1.08324	0.677354	-1.53001
1094	11381_at	YAL065C	---	YAL065C putative pseudogene	-0.317996	1.06509	0.970363	-0.441591	-1.27587
1380	4322_at	YHR210C	---	YHR210C UDP-glucose-4-epimerase (GAL10, galE)	0.603082	-0.325019	1.1265	0.0962288	-1.5008
1608	4572_at	YHL036W	MUP3	YHL036W very low affinity methionine permease	-0.78306	0.197696	1.24884	0.553715	-1.21719
1826	4936_at	YGR055W	MUP1	YGR055W high affinity methionine permease	-0.897018	0.0140132	1.4139	0.460892	-0.991785
2357	5648_at	YER075C	PTP3	YER075C Protein tyrosine phosphatase	0.287534	0.247519	1.16851	-0.130821	-1.57274
2580	6020_r_at	YDR461W	MFA1	YDR461W a-factor mating pheromone precursor	-0.582269	-0.107571	1.3351	0.588067	-1.23332
2635	6081_at	YDR383C	NKP1	YDR383C weak similarity to S.pombe paramyosin	-0.555692	-0.0929742	1.33358	0.571207	-1.25612
2801	6263_at	YDR206W	EBS1	YDR206W EST1-like bcy1 Suppressor	0.552128	0.166398	1.2189	-0.578232	-1.35919
2936	6415_at	YDR046C	BAP3	YDR046C Valine transporter	-0.276633	-0.0846653	1.17902	0.638007	-1.45573
3172	6681_at	YDL183C	---	YDL183C weak similarity to S.pombe hypothetical protein SPAC23H3	0.0697804	0.628259	1.1335	-0.350812	-1.48072
3193	6703_at	YDL205C	HEM3	YDL205C phorphobilinogen deaminase (uroporphyrinogen synthase), the third step in heme biosynthesis	0.161107	0.213267	1.08225	0.192664	-1.64929
3480	7182_at	YBR180W	DTR1	YBR180W Probable resistance protein	-0.456322	0.663276	0.810887	0.534223	-1.55206
4923	9024_at	YNL144C	---	YNL144C similarity to YHR131c	-0.18245	0.813122	1.06591	-0.244066	-1.45252
5069	9199_at	YNL331C	AAD14	YNL331C Hypothetical aryl-alcohol dehydrogenase	-0.51036	-0.732623	1.57169	0.41813	-0.746835
5072	9202_at	YNL328C	MDJ2	YNL328C Protein of the mitochondrial inner membrane with similarity to E. coli DnaJ and other DnaJ-like proteins, function partially overlaps that of Mdj1p	0.616523	-0.336179	1.04595	0.212455	-1.53875
5219	9447_at	YMR177W	MMT1	YMR177W Protein involved in mitochondrial iron accumulation	-0.529866	0.074153	1.20013	0.626877	-1.3713
5499	9754_at	YML091C	RPM2	YML091C subunit of mitochondrial RNase P	-0.756746	-0.0606362	1.33926	0.603317	-1.12519
155	10186_s_at	YLR156W	---	YLR156W identical to hypothetical proteins YLR161w and YLR159w	-0.44347	1.0254	0.882697	-0.0614208	-1.4032
377	10485_at	YKR104W	---	YKR104W similarity to multidrug resistance proteins	0.2706	0.274084	1.14521	-0.0992032	-1.59069
824	11040_at	YJL027C	---	YJL027C hypothetical protein	-0.212951	0.40067	0.868981	0.585356	-1.64206
1149	3940_at	YBR201W	DER1	YBR201W Degradation in the Endoplasmic Reticulum	0.2201	-0.772811	1.15713	0.65505	-1.25947
1159	3950_at	YNL180C	RHO5	YNL180C Rho family GTPase	0.123485	0.598617	1.10693	-0.311018	-1.51802
1183	4071_at	YIR035C	---	YIR035C similarity to human corticosteroid 11-beta-dehydrogenase	0.0257121	-1.20319	1.40951	0.40266	-0.63469
1520	4478_at	YHR049W	FSH1	YHR049W similarity to S.pombe dihydrofolate reductase and YOR280c	-0.239347	-0.0595264	1.07107	0.730558	-1.50275
1574	4534_at	YHR015W	MIP6	YHR015W PolyA-binding protein	-0.280951	-0.439364	1.34257	0.619447	-1.2417
1695	4791_at	YGR225W	AMA1	YGR225W weak similarity to human p55CDC and Cdc20p	0.0226909	-0.736719	1.27124	0.639396	-1.1966
1699	4796_at	YGR230W	BNS1	YGR230W questionable ORF	-0.22006	-0.0365629	0.993401	0.791776	-1.52856
1834	4944_at	YGR063C	SPT4	YGR063C Zn-finger protein, transcriptional regulator	0.00889415	0.431671	1.02361	0.188209	-1.65239
2151	5332_at	YFR033C	QCR6	YFR033C ubiquinol-cytochrome c oxidoreductase subunit 6 (17 kDa)	0.136748	0.199997	1.0469	0.279796	-1.66344
2192	5376_at	YFL011W	HXT10	YFL011W High-affinity hexose transporter	0.0449032	-0.64411	1.24917	0.626719	-1.27668
2205	5391_at	YFL040W	---	YFL040W similarity to yeast glucose transport proteins	0.703059	-0.697194	0.732566	0.682054	-1.42048
2238	5434_at	YFL046W	---	YFL046W weak similarity to middle part of C.elegans myosin heavy chain A	0.384721	-0.884581	1.11282	0.599968	-1.21292
2474	5771_at	YEL063C	CAN1	YEL063C arginine permease	0.302323	0.187846	1.0253	0.157074	-1.67254
2601	6044_at	YDR437W	---	YDR437W hypothetical protein	0.461851	-0.200417	1.02254	0.326679	-1.61066
2618	6062_at	YDR411C	DFM1	YDR411C weak similarity to Der1p	0.215973	0.227901	1.04616	0.176085	-1.66612
2687	6138_at	YDR352W	---	YDR352W weak similarity to hypothetical proteins YOL092w, YBR147w and YMR010w	-0.470828	0.178345	0.974208	0.791626	-1.47335
2757	6214_at	YDR249C	---	YDR249C weak similarity to cytochrome b	0.0941876	0.693814	1.07718	-0.380325	-1.48485
2885	6361_at	YDR126W	SWF1	YDR126W similarity to hypothetical protein YLR246w and YOL003c	-0.199379	-0.269022	1.15846	0.729159	-1.41922
2907	6386_at	YDR106W	ARP10	YDR106W Actin-related protein	-0.938228	0.598838	0.950038	0.609034	-1.21968
3051	6549_at	YDL049C	KNH1	YDL049C KRE9 homolog	-0.0225202	0.569585	1.08255	-0.0482192	-1.5814
3066	6564_at	YDL079C	MRK1	YDL079C MDS1 related protein kinase	-0.657175	-0.560663	1.53341	0.495139	-0.810715
3111	6611_at	YDL120W	YFH1	YDL120W Mitochondrial protein that regulates mitochondrial iron accumulation iron accumulation	0.292647	0.0375854	0.913482	0.451707	-1.69542
3161	6669_at	YDL194W	SNF3	YDL194W glucose transporter	0.459166	-1.13831	1.10504	0.555694	-0.981589
3289	6856_at	YCR023C	---	YCR023C Membrane transporter	0.0053584	-0.175246	0.86655	0.87144	-1.5681
3764	7567_at	YPR169W	---	YPR169W hypothetical protein	0.144593	0.531703	1.07189	-0.160168	-1.58801
3975	7807_at	YPL036W	PMA2	YPL036W plasma membrane ATPase	-0.0399913	0.524969	1.03503	0.104959	-1.62496
4124	7968_at	YPL192C	PRM3	YPL192C hypothetical protein	0.571109	-0.0554206	1.03536	0.0599167	-1.61096
4198	8147_s_at	YOR394W	---	YOR394W strong similarity to members of the Srp1p/Tip1p family	0.131914	-0.15905	0.847673	0.79433	-1.61487
4326	8303_at	YOR237W	HES1	YOR237W homology to human oxysterol binding protein	-0.0620198	0.424378	0.919272	0.395937	-1.67757
4402	8388_at	YOR186W	---	YOR186W hypothetical protein	-0.276967	0.68506	0.880411	0.317188	-1.60569
4447	8437_at	YOR100C	CRC1	YOR100C similarity to mitochondrial carrier proteins	0.417539	-0.151653	0.918776	0.469931	-1.65459
5261	9492_at	YMR138W	CIN4	YMR138W GTP-binding protein	0.402554	0.499299	1.12554	-0.64857	-1.37883
5282	9515_at	YMR118C	---	YMR118C strong similarity to succinate dehydrogenase	0.417364	0.0938992	1.10675	-0.00803813	-1.60998
176	10211_at	YLR137W	---	YLR137W hypothetical protein	0.292934	-0.145295	0.837951	0.670224	-1.65581
375	10483_at	YKR102W	FLO10	YKR102W Protein with similarity to flocculation protein Flo1p	-0.109943	0.305149	0.675405	0.801554	-1.67216
812	11026_at	YJR004C	SAG1	YJR004C alpha-agglutinin	0.0139186	-0.179346	0.871696	0.863085	-1.56935
1175	4063_at	YIR027C	DAL1	YIR027C allantoinase	-0.972573	0.0862821	1.28099	0.617462	-1.01216
1213	4101_at	YIL024C	---	YIL024C hypothetical protein	0.523799	0.0105386	1.05226	0.0312145	-1.61781
1264	4157_at	YIL060W	---	YIL060W questionable ORF	0.128043	-0.960576	1.26968	0.604004	-1.04115
1464	4420_at	YHR126C	---	YHR126C hypothetical protein	-0.27123	-1.1218	1.51638	0.363171	-0.486523
1480	4438_at	YHR101C	BIG1	YHR101C Bad in glucose or big cells	-0.704221	-0.0502409	1.20084	0.766731	-1.21311
1481	4439_at	YHR101C	BIG1	YHR101C Bad in glucose or big cells	-0.656034	0.315941	0.91885	0.819233	-1.39799
1646	4738_at	YGR262C	BUD32	YGR262C ser/thr protein kinase	0.717961	0.0576308	1.12604	-0.500725	-1.4009
1848	4961_at	YGR035C	---	YGR035C hypothetical protein	-0.0492984	0.827582	1.00315	-0.290882	-1.49055
1919	5042_at	YGL020C	MDM39	YGL020C hypothetical protein	0.0326623	0.781629	0.985834	-0.269231	-1.53089
2070	5215_at	YGL210W	YPT32	YGL210W ras-like GTPase, highly homologous to YPT31	0.118909	0.727839	1.05773	-0.440484	-1.464
2092	5240_at	YGL229C	SAP4	YGL229C SAP4 is related to SAP155, SAP185, and SAP190, all of which associate with the SIT4 protein phosphatase	1.25845	-1.51963	0.203441	0.207721	-0.149988
2183	5365_at	YFR023W	PES4	YFR023W poly(A) binding protein\; related to PES4 protein homolog YHR015w	-0.199831	-0.29427	1.09995	0.810644	-1.41649
2355	5646_at	YER073W	ALD5	YER073W aldehyde dehydrogenase (NAD+)	-0.320061	-0.269347	1.09797	0.86155	-1.37011
2568	6007_at	YDR446W	ECM11	YDR446W ExtraCellular Mutant	0.0203135	-0.347055	0.951491	0.866321	-1.49107
2609	6052_at	YDR402C	DIT2	YDR402C Cytochrome P450 56, Dit2p catalyzes oxidation of N-formyl tyrosine to N,N-bisformyl dityrosine in vitro	-0.763445	-0.334819	1.36262	0.708465	-0.972824
2648	6095_at	YDR354W	TRP4	YDR354W anthranilate phosphoribosyl transferase	-0.154963	0.368378	0.593279	0.854216	-1.66091
2924	6403_at	YDR079W	PET100	YDR079W cytochrome c oxidase-specific assembly factor	-0.162122	0.0354997	0.748401	0.957781	-1.57956
2926	6405_at	YDR081C	PDC2	YDR081C Asparagine and serine-rich protein	0.755243	0.114136	1.11501	-0.672465	-1.31192
3146	6650_at	YDL170W	UGA3	YDL170W zinc-finger transcription factor of the Zn(2)-Cys(6) binuclear cluster domain type	-0.302674	-0.331503	1.14261	0.832911	-1.34134
3210	6722_at	YDL231C	BRE4	YDL231C hypothetical protein	-1.07951	1.24933	0.20516	0.574554	-0.949539
3366	7038_s_at	YBR201W	DER1	YBR201W Degradation in the Endoplasmic Reticulum	-0.0777073	0.626934	0.795797	0.343135	-1.68816
3381	7071_s_at	YBR298C	MAL31	YBR298C maltose permease	0.376743	-0.522934	0.67507	0.958064	-1.48694
3399	7093_at	YBR275C	RIF1	YBR275C RAP1-interacting factor, involved in establishment of repressed chromatin	0.131471	0.559306	1.03231	-0.11331	-1.60978
3485	7187_at	YBR186W	PCH2	YBR186W Putative ATPase	0.85408	0.0236829	1.08468	-0.691516	-1.27093
3615	7332_at	YBR019C	GAL10	YBR019C UDP-glucose 4-epimerase	0.522496	-0.346588	0.689074	0.741807	-1.60679
3685	7408_at	YBL044W	---	YBL044W hypothetical protein	0.29088	-0.361005	0.667015	0.958936	-1.55583
3799	7607_at	YPR121W	THI22	YPR121W similarity to B.subtilis transcriptional activator tenA, strong similarity to hypothetical proteins YPL258c and YOL055c	-0.163666	0.879305	0.894586	-0.0623667	-1.54786
3871	7691_at	YPR071W	---	YPR071W strong similarity to YIL029c	0.973841	-0.195977	1.01276	-0.456927	-1.3337
4172	8020_s_at	YPL276W	FDH1	YPL276W putative formate dehydrogenase/putative pseudogene	0.222743	0.571915	0.997257	-0.180662	-1.61125
4189	8038_at	YPL257W	---	YPL257W weak similarity to YIL029c	-0.0288785	-0.337405	0.936445	0.907784	-1.47795
4510	8507_at	YOR034C	AKR2	YOR034C Protein involved in constitutive endocytosis of Ste3p	0.470869	0.175259	1.00008	0.0112883	-1.65749
4595	8600_at	YOL052C	SPE2	YOL052C S-adenosylmethionine decarboxylase	0.192554	0.548135	0.973806	-0.068443	-1.64605
4643	8652_at	YOL091W	SPO21	YOL091W hypothetical protein	-0.0368492	0.438442	0.659873	0.654093	-1.71556
4731	8815_at	YNR056C	BIO5	YNR056C transmembrane regulator of KAPA\/DAPA transport	0.32794	0.541919	1.07098	-0.43734	-1.5035
4898	8997_at	YNL125C	ESBP6	YNL125C Protein with similarity to mammalian monocarboxylate transporters MCT1 and MCT2	0.039611	-0.323412	0.758402	1.0288	-1.5034
125	10154_at	YLR174W	IDP2	YLR174W Cytosolic form of NADP-dependent isocitrate dehydrogenase	0.44778	0.363214	1.01758	-0.221374	-1.6072
216	10256_at	YLR092W	SUL2	YLR092W high affinity sulfate permease	0.059703	0.120906	0.516342	0.969162	-1.66611
331	10377_at	YLL053C	AQY2	YLL053C similarity to water channel proteins	0.311347	0.399764	0.975962	-0.0166032	-1.67047
354	10447_s_at	YKL198C	PTK1	YKL198C probable serine\/threonine-specific protein kinase (EC 2.7.1.-)	-0.81801	-0.53967	1.48169	0.584723	-0.708735
1524	4483_s_at	YHR053C	CUP1-2	YHR053C copper-binding metallothionein	0.113589	0.467933	0.742912	0.419253	-1.74369
1580	4540_at	YHL022C	SPO11	YHL022C Encodes one of the earliest meiosis-specific recombination functions.	-0.280305	-0.206768	0.931235	0.984741	-1.4289
1635	4719_at	YGR289C	MAL11	YGR289C alpha-glucoside transporter	-0.429512	-0.609617	1.34153	0.742801	-1.0452
1908	5030_at	YGL032C	AGA2	YGL032C adhesion subunit of a-agglutinin	0.293177	-0.734894	0.88886	0.890866	-1.33801
1985	5117_at	YGL125W	MET13	YGL125W putative methylenetetrahydrofolate reductase (mthfr)	-0.368961	-0.12709	0.893321	1.02013	-1.4174
2186	5368_at	YFL017W-A	SMX2	YFL017W-A snRNP G protein (the homologue of the human Sm-G)	-0.506745	0.604762	0.349892	1.03198	-1.47989
2232	5428_at	YFL052W	---	YFL052W strong similarity to Mal63p, YPR196w and Mal13p	-0.176899	-0.598376	1.11656	0.903068	-1.24435
2303	5587_at	YER147C	SCC4	YER147C weak similarity to mouse NAD(P)H dehydrogenase (quinone)	-1.37879	0.204084	1.22742	0.497726	-0.550439
2427	5719_at	YER019W	ISC1	YER019W putative neutral sphingomyelinase	-0.00719106	0.499332	0.59566	0.640192	-1.72799
2673	6122_at	YDR336W	---	YDR336W weak similarity to B.subtilis hypothetical protein X	0.690719	0.0804901	0.978873	-0.158507	-1.59158
2679	6129_f_at	YDR343C	HXT6	YDR343C Hexose transporter	0.222508	0.251434	0.64	0.638277	-1.75222
2814	6279_at	YDR178W	SDH4	YDR178W succinate dehydrogenase membrane anchor subunit	-0.0372661	-0.263361	0.752145	1.05127	-1.50279
3000	6487_at	YDL020C	RPN4	YDL020C involved in ubiquitin degradation pathway	-1.15966	0.219494	1.10044	0.751483	-0.911761
3065	6563_at	YDL079C	MRK1	YDL079C MDS1 related protein kinase	-0.464923	-0.479195	1.18733	0.90671	-1.14993
3116	6617_at	YDL114W	---	YDL114W weak similarity to Rhizobium nodulation protein nodG	0.803698	-0.104488	0.906346	-0.0176701	-1.58788
3159	6666_at	YDL197C	ASF2	YDL197C Anti-silencing protein that causes depression of silent loci when overexpressed	0.651944	0.225367	1.03953	-0.407774	-1.50907
3198	6709_i_at	YDL247W	MPH2	YDL247W strong similarity to sugar transport proteins	-0.146409	0.85803	0.723217	0.2018	-1.63664
3517	7221_at	YBR130C	SHE3	YBR130C cytoplasmic protein involved in mother-specific HO expression	-1.07345	-0.207472	1.36941	0.636004	-0.724488
3762	7565_at	YPR167C	MET16	YPR167C 3'phosphoadenylylsulfate reductase	-0.412774	-0.031527	0.752186	1.11402	-1.4219
3941	7771_at	YPL027W	SMA1	YPL027W hypothetical protein	-0.0916267	-0.292229	0.748098	1.09855	-1.46279
4183	8031_at	YPL264C	---	YPL264C strong similarity to YMR253c	-0.542165	0.254611	0.741406	0.995481	-1.44933
4375	8358_at	YOR201C	PET56	YOR201C Ribose methyltransferase for mitochondrial 21S rRNA	0.368539	0.352239	0.786105	0.243252	-1.75014
4559	8561_at	YOL001W	PHO80	YOL001W negative transcriptional regulator	0.656851	-0.43518	0.329419	0.973214	-1.5243
4957	9068_at	YNL191W	---	YNL191W similarity to Synechocystis hypothetical protein	-0.328372	0.0596209	0.584351	1.16457	-1.48017
5083	9288_s_at	YMR323W	---	YMR323W strong similarity to phosphopyruvate hydratases	0.10821	-1.40726	1.23853	0.51612	-0.455598
5213	9439_at	YMR171C	---	YMR171C similarity to YKL124w	0.521956	-0.0696532	0.52585	0.729079	-1.70723
5345	9585_at	YMR055C	BUB2	YMR055C Protein required for cell cycle arrest in response to loss of microtubule function	0.292863	0.267677	0.715746	0.483426	-1.75971
5507	9765_at	YML120C	NDI1	YML120C mitochondrial NADH ubiquinone 6 oxidoreductase	0.617178	-0.278507	0.311649	0.946245	-1.59657
173	10208_at	YLR134W	PDC5	YLR134W pyruvate decarboxylase	0.634267	0.0949577	0.875066	0.0742321	-1.67852
364	10472_at	YKR093W	PTR2	YKR093W Peptide transporter	0.16472	0.408851	0.517681	0.667284	-1.75854
705	10909_at	YJR116W	---	YJR116W similarity to hypothetical protein YPR114w	0.411249	0.337925	0.922018	0.0217607	-1.69295
874	11098_at	YJL059W	YHC3	YJL059W Homolog of human CLN3	0.238335	0.30514	0.375468	0.822497	-1.74144
1325	4224_at	YIL132C	CSM2	YIL132C hypothetical protein	0.465338	0.48177	1.05621	-0.538447	-1.46487
1413	4365_at	YHR160C	PEX18	YHR160C weak similarity to hypothetical protein YGR239c	-0.56395	-0.407745	1.20645	0.890751	-1.1255
1420	4372_at	YHR167W	THP2	YHR167W hypothetical protein	0.963145	-0.300057	0.763284	0.118213	-1.54458
1550	4509_at	YHR035W	---	YHR035W Sec23p (weak)	0.515013	-0.149556	0.438777	0.862097	-1.66633
1585	4545_at	YHL017W	---	YHL017W Probable transmembrane protein PTM1	0.800944	-0.615631	0.0683232	1.08616	-1.3398
1621	4705_at	YGR275W	RTT102	YGR275W hypothetical protein	0.316633	0.539167	0.86995	-0.0373078	-1.68844
2149	5330_at	YFR032C	---	YFR032C weak similarity to S.pombe polyadenylate-binding protein, YPR112c and Sbp1p	-0.196133	-0.674046	1.04845	1.00449	-1.18277
2191	5375_at	YFL012W	---	YFL012W hypothetical protein	0.267062	-0.62564	0.631379	1.10887	-1.38167
2264	5547_at	YER153C	PET122	YER153C translational activator of cytochrome c oxidase subunit III	-0.785524	-0.197368	1.13985	0.929595	-1.08655
2307	5591_at	YER106W	MAM1	YER106W hypothetical protein	-0.0962647	-0.427038	0.727146	1.17457	-1.37841
2432	5724_at	YEL021W	URA3	YEL021W orotidine-5'-phosphate decarboxylase	0.628639	-1.1725	0.705429	0.846409	-1.00797
2473	5770_at	YEL064C	AVT2	YEL064C similarity to YBL089w	1.03823	-0.410315	0.686658	0.184793	-1.49936
2490	5788_at	YEL047C	---	YEL047C strong similarity to Osm1p	-0.143862	0.00650656	0.434458	1.22009	-1.5172
2550	5986_at	YDR472W	TRS31	YDR472W similarity to P.falciparum 41-2 protein antigen	-0.832214	0.14834	0.895935	1.00307	-1.21514
2667	6116_at	YDR374C	---	YDR374C similarity to hypothetical A. thaliana protein BAC F21M12	-0.165822	-0.896397	1.14122	0.925764	-1.00476
2678	6128_f_at	YDR342C	HXT6	YDR342C Hexose transporter	0.25126	0.311968	0.510691	0.688211	-1.76213
2697	6148_at	YDR317W	---	YDR317W hypothetical protein	1.33422	-0.859482	0.483173	0.149092	-1.107
2822	6287_at	YDR185C	---	YDR185C strong similarity to Msf1p	-0.253485	-0.18827	0.65334	1.2078	-1.41939
2883	6359_at	YDR124W	---	YDR124W hypothetical protein	0.684647	-0.143789	0.385349	0.747921	-1.67413
2904	6383_at	YDR103W	STE5	YDR103W Protein of the pheromone pathway	-0.578997	0.252416	0.661134	1.07932	-1.41387
3110	6610_at	YDL121C	---	YDL121C hypothetical protein	0.336662	0.497735	0.784154	0.116513	-1.73506
3286	6852_at	YCR020C	PET18	YCR020C Transcription regulator	0.494364	0.386594	0.856198	-0.0426785	-1.69448
3500	7203_at	YBR157C	ICS2	YBR157C hypothetical protein	0.786079	-0.207846	0.611552	0.467437	-1.65722
3504	7207_at	YBR161W	CSH1	YBR161W Homolog to suppressor of reduced viability of starvation (SUR1, S. cerevisiae)	0.331981	0.431087	0.646042	0.366377	-1.77549
3530	7236_at	YBR145W	ADH5	YBR145W alcohol dehydrogenase isoenzyme V	-0.120697	0.00986682	0.332308	1.27677	-1.49825
3662	7382_at	YBL025W	RRN10	YBL025W Upstream activation factor subunit	-0.307236	1.14154	0.665893	-0.0311406	-1.46905
4086	7926_at	YPL188W	POS5	YPL188W similarity to Utr1p and YEL041w	-0.364386	-0.456457	0.923971	1.13162	-1.23474
4193	8141_at	YOR387C	---	YOR387C strong similarity to YGL258w	0.669786	0.208649	0.911693	-0.162128	-1.628
4267	8236_at	YOR302W	---	YOR302W CPA1 leader peptide	0.369017	0.448095	0.756162	0.176083	-1.74936
4268	8237_at	YOR303W	CPA1	YOR303W Carbamoyl phosphate synthetase, arginine specific	0.3447	0.419842	0.717319	0.281912	-1.76377
4524	8522_at	YOR049C	RSB1	YOR049C similarity to YER185w, Rta1p	-0.99376	-0.140213	1.2307	0.809967	-0.906699
4572	8576_at	YOL031C	SIL1	YOL031C weak similarity to Y.lipolytica Sls1 protein precursor	0.426933	0.419585	0.82814	0.0440396	-1.7187
4688	8702_at	YOL132W	GAS4	YOL132W similarity to glycophospholipid-anchored surface glycoprotein Gas1p	0.876893	-0.504101	0.302992	0.814669	-1.49045
4737	8821_at	YNR062C	---	YNR062C weak similarity to H.influenzae L-lactate permease (lctP) homolog	-0.933356	1.35998	-0.221604	0.675042	-0.880063
4821	8912_at	YNL029C	KTR5	YNL029C Putative mannosyltransferase of the KRE2 family	0.45413	0.46542	0.945923	-0.246303	-1.61917
4927	9029_at	YNL185C	MRPL19	YNL185C ribosomal protein of the large subunit, mitochondrial	-0.433699	0.820626	-0.173002	1.13515	-1.34907
5015	9131_at	YNL263C	YIF1	YNL263C YIP1-Interacting Factor, shows similarity to NADH dehydrogenases	0.140406	-0.161655	0.302353	1.24206	-1.52316
5390	9633_at	YMR011W	HXT2	YMR011W high affinity hexose transporter-2	-0.604482	0.00684071	0.796414	1.12138	-1.32015
5581	9917_at	YLR426W	---	YLR426W weak similarity to 3-oxoacyl-[acyl-carrier-protein] reductase from E. coli	0.222501	0.500148	0.641607	0.403709	-1.76797
5650	9997_at	YLR328W	NMA1	YLR328W strong similarity to YGR010w	0.34783	0.0228041	-0.241959	1.31618	-1.44486
192	10229_at	YLR110C	CCW12	YLR110C strong similarity to Flo1p	-0.00908444	-0.0704016	0.360629	1.24243	-1.52357
247	10288_at	YLR036C	---	YLR036C similarity to YIL089w	0.67778	-0.15243	0.252484	0.866295	-1.64413
249	10290_at	YLR038C	COX12	YLR038C subunit VIb of cytochrome c oxidase	0.31732	0.419103	0.608404	0.434208	-1.77904
890	11114_at	YJL088W	ARG3	YJL088W Ornithine carbamoyltransferase	0.411849	0.392997	0.745853	0.203759	-1.75446
1008	11260_at	YJL212C	OPT1	YJL212C strong similarity to S.pombe isp4 protein	0.387381	0.169031	0.385136	0.800008	-1.74156
1023	11301_i_at	YAR050W	FLO1	YAR050W FLO1 putative cell wall glycoprotein	0.71714	0.224353	1.03653	-0.539184	-1.43884
1104	11392_at	YAL056W	GPB2	YAL056W similarity to hypothetical protein YOR371c	1.43002	-1.00223	0.202436	0.281128	-0.911348
1161	3988_at	Q0115	COX3	Q0115 cytochrome-c oxidase chain III	1.04663	-0.28228	0.726228	0.0249667	-1.51554
1218	4106_at	YIL019W	FAF1	YIL019W weak similarity to S.pombe hypothetical protein SPAC3F10	0.595408	0.343183	1.01914	-0.443755	-1.51398
1281	4177_at	YIL089W	---	YIL089W similarity to hypothetical protein YLR036c	0.0663066	-1.32624	1.18165	0.686191	-0.607908
1399	4351_at	YHR191C	CTF8	YHR191C protein of unknown function	-1.12785	-0.141684	1.21994	0.805312	-0.75571
1429	4382_at	YHR133C	---	YHR133C similarity to hypothetical protein YNL156c	-0.154238	0.587722	-0.0352609	1.13323	-1.53145
1479	4437_at	YHR100C	---	YHR100C hypothetical protein	0.459915	0.388392	0.591264	0.341312	-1.78088
1498	4456_at	YHR075C	PPE1	YHR075C ribosomal protein of the small subunit, mitochondrial	0.595044	-0.0215837	0.434397	0.710334	-1.71819
1512	4470_at	YHR041C	SRB2	YHR041C RNA polymerase II holoenzyme\/mediator subunit	0.649265	0.221129	0.782741	0.0538998	-1.70704
1573	4533_at	YHR014W	SPO13	YHR014W Encodes a 33.4 kDa basic protein that localizes to the nucleus. Thought to be a meiosis-specific negative regulator of M-phase during meiosis I, coordinating sister-chromatid\/centromere cohes	0.121704	-0.93204	0.798648	1.11908	-1.10739
1636	4723_f_at	YGR294W	PAU4	YGR294W strong similarity to members of the Srp1p/Tip1p family	-0.818065	-0.585326	1.35889	0.777428	-0.732929
1660	4754_at	YGR234W	---	YGR234W Flavohemoglobin	1.04566	-0.349305	0.372355	0.484189	-1.5529
1842	4955_at	YGR074W	SMD1	YGR074W Homolog of human core snRNP protein D1, involved in snRNA maturation	0.352231	0.40489	0.577157	0.448373	-1.78265
2106	5254_i_at	YGL258W	---	YGL258W strong similarity to hypothetical protein YOR387c	0.487256	0.255865	0.170158	0.818335	-1.73161
2126	5297_at	YGL263W	COS12	YGL263W Protein with strong similarity to subtelomerically-encoded proteins including Cos2p, Cos4p, Cos8p, YIR040c, Cos5p, Cos9p, and Cos6p	0.0315781	-0.750904	0.671588	1.24513	-1.1974
2243	5522_at	YER174C	GRX4	YER174C similarity to Legionella glutaredoxin-like protein	0.451511	0.465351	0.676933	0.165198	-1.75899
2250	5529_at	YER180C	ISC10	YER180C Meiosis-specific protein required for spore formation	-0.00690763	0.75386	0.14724	0.779724	-1.67392
2309	5594_at	YER109C	FLO8	YER109C putative transcriptional activator of FLO1	-0.0455985	0.485665	-0.304837	1.28516	-1.42039
2325	5613_at	YER085C	---	YER085C weak similarity to myosins	-0.780483	0.220951	0.586736	1.21061	-1.23782
2328	5617_at	YER088C	DOT6	YER088C Derepression Of Telomeric silencing	0.72368	-1.54121	0.650869	0.659284	-0.492625
2346	5636_at	YER065C	ICL1	YER065C isocitrate lyase	-0.382792	-0.69754	1.05907	1.07012	-1.04886
2351	5642_at	YER069W	ARG5,6	YER069W N-acetyl-gamma-glutamyl-phosphate reductase and acetylglutamate kinase	0.534369	0.202451	0.547298	0.486978	-1.7711
2373	5664_at	YER052C	HOM3	YER052C Aspartate kinase (L-aspartate 4-P-transferase) (EC 2.7.2.4)	0.202612	-0.30145	0.110045	1.3829	-1.39411
2419	5711_at	YER011W	TIR1	YER011W Cold-shock induced protein of the Srp1p\/Tip1p family of serine-alanine-rich proteins	0.970179	-0.37338	0.479911	0.488625	-1.56533
2426	5718_at	YER018C	SPC25	YER018C component of spindle pole	0.329346	0.599313	0.726986	0.0758553	-1.7315
2488	5786_f_at	YEL049W	PAU4	YEL049W member of the seripauperin protein\/gene family (see Gene_class PAU)	-0.687257	-0.555988	1.1863	0.979684	-0.922743
2611	6055_at	YDR404C	RPB7	YDR404C dissociable subunit of RNA polymerase II	0.77009	0.061699	0.525639	0.371417	-1.72885
2761	6219_at	YDR254W	CHL4	YDR254W Protein necessary for stability of ARS-CEN plasmids\; suggested to be required for kinetochore function	0.266024	0.509051	0.360812	0.635134	-1.77102
2775	6233_at	YDR222W	---	YDR222W strong similarity to hypothetical protein YLR225c	0.465741	0.44063	0.747195	0.0852172	-1.73878
2776	6234_at	YDR223W	---	YDR223W similarity to Ifh1p	0.089034	-0.538888	0.448032	1.32396	-1.32214
2811	6275_at	YDR218C	SPR28	YDR218C Septin-related protein expressed during sporulation	0.81508	-0.366461	0.109401	0.952593	-1.51061
3226	6784_at	YCR089W	FIG2	YCR089W predicted GPI-anchored cell wall protein	0.75187	0.145934	0.85945	-0.126706	-1.63055
3235	6793_at	YCR098C	GIT1	YCR098C permease involved in the uptake of glycerophosphoinositol (GroPIns)	-0.698328	0.0131444	0.637461	1.26979	-1.22207
3268	6832_at	YCR044C	PER1	YCR044C involved in manganese homeostasis	1.30658	-0.540367	0.713575	-0.294474	-1.18531
3419	7114_at	YBR249C	ARO4	YBR249C 3-deoxy-D-arabino-heptulosonate 7-phosphate (DAHP) synthase isoenzyme	0.650777	-0.0264774	0.340628	0.7411	-1.70603
3424	7119_at	YBR254C	TRS20	YBR254C probable membrane protein	-0.652634	0.164223	0.477052	1.29398	-1.28262
3578	7293_at	YBR070C	---	YBR070C osmotolerance protein	-0.66327	-0.169469	0.769723	1.2433	-1.18029
3931	7760_at	YPR008W	HAA1	YPR008W similarity to transcription factor	0.578284	0.120945	-0.117357	1.02586	-1.60773
4068	7908_at	YPL162C	---	YPL162C hypothetical protein	0.834261	-7.34565e-05	0.69776	0.140589	-1.67254
4218	8180_at	YOR381W	FRE3	YOR381W similar to FRE2	0.684337	0.277608	0.761288	-0.0278616	-1.69537
4230	8194_at	YOR350C	MNE1	YOR350C weak similarity to Esp1p and mitochondrial L.illustris cytochrome oxidase I	0.75547	-1.67259	0.716898	0.321147	-0.120922
4245	8210_at	YOR320C	GNT1	YOR320C hypothetical protein	0.736521	0.184797	0.555456	0.2677	-1.74447
4392	8378_at	YOR176W	HEM15	YOR176W ferrochelatase (protoheme ferrolyase)	0.411319	0.273953	-0.0865275	1.03649	-1.63523
4575	8579_at	YOL028C	YAP7	YOL028C bZIP protein	-1.12891	-0.292496	1.34818	0.676825	-0.603601
4794	8884_at	YNL011C	---	YNL011C similarity to hypothetical A. thaliana protein T14G11.21	-0.0133209	0.33594	-0.221562	1.33381	-1.43486
4833	8925_at	YNL063W	---	YNL063W weak similarity to Mycoplasma protoporphyrinogen oxidase	0.506393	0.384859	0.632409	0.246817	-1.77048
5017	9133_at	YNL261W	ORC5	YNL261W Fifth largest subunit of origin recognition complex\; contains possible ATP-binding site	0.78226	0.078472	0.481649	0.389218	-1.7316
5544	9877_at	YLR430W	---	YLR430W component of a nuclear-localized tRNA splicing complex	0.274514	0.72384	0.89239	-0.306279	-1.58447
7	10010_at	YLR295C	ATP14	YLR295C ATP synthase subunit h	0.407422	0.52347	0.491303	0.362981	-1.78518
53	10067_at	YLR263W	RED1	YLR263W Meiosis-specific protein involved in homologous chromosome synapsis and chiasmata formation\; localizes to chromosome cores independently of Mei4p and Spo11p\; mRNA is induced in meiosis	0.292311	0.70024	0.914604	-0.333458	-1.5737
132	10161_g_at	YLR180W	SAM2 /// SAM1	YLR180W S-adenosylmethionine synthetase	-0.342299	0.59842	-0.257294	1.3156	-1.31443
305	10347_at	YLR005W	SSL1	YLR005W Component of RNA polymerase transcription factor TFIIH	0.365903	0.634311	0.817315	-0.15244	-1.66509
450	10563_at	YKL001C	MET14	YKL001C adenylylsulfate kinase	0.119161	0.645034	-0.244507	1.03918	-1.55886
574	10704_at	YKL124W	SSH4	YKL124W suppressor of SHR3\; confers leflunomide resistance when overexpressed	-0.0138183	-0.39284	0.244577	1.45445	-1.29237
809	11023_at	YJR001W	AVT1	YJR001W weak similarity to A.thaliana aminoacid permease AAP4	0.992538	-0.106761	0.375286	0.386201	-1.64726
1101	11388_at	YAL060W	BDH1	YAL060W similarity to alcohol/sorbitol dehydrogenase	0.388127	0.30589	0.126679	0.894062	-1.71476
1108	3184_s_at	YIL177C	YRF1-7	YIL177C strong similarity to subtelomeric encoded proteins	1.24106	-0.461453	0.184415	0.45291	-1.41693
1206	4094_at	YIR013C	GAT4	YIR013C strong similarity to YLR013w, similarity to YMR136w	0.75199	0.157213	0.748192	0.0305238	-1.68792
1252	4144_at	YIL027C	KRE27	YIL027C hypothetical protein	0.799441	0.117728	0.573851	0.230749	-1.72177
1522	4481_at	YHR051W	COX6	YHR051W subunit VI of cytochrome c oxidase	0.432463	0.566885	0.557219	0.214106	-1.77067
1540	4499_at	YHR025W	THR1	YHR025W homoserine kinase	0.515211	0.421155	0.723738	0.0797333	-1.73984
1558	4518_at	YHR001W-A	QCR10	YHR001W-A 8.5 kDa subunit of the ubiqunol-cytochrome c oxidoreductase complex	0.657406	0.215143	0.14058	0.715842	-1.72897
1606	4569_at	YHL039W	---	YHL039W weak similarity to YPL208w	0.381482	0.614739	0.759356	-0.0534945	-1.70208
1697	4793_at	YGR227W	DIE2	YGR227W De-repression of ITR1 Expression	1.01154	-0.0876738	0.874338	-0.356955	-1.44125
2049	5188_at	YGL191W	COX13	YGL191W subunit VIa of cytochrome c oxidase, may specifically interact with ATP	-0.160189	-0.00814443	0.158093	1.41033	-1.40009
2118	5266_at	YGL247W	BRR6	YGL247W similarity to hypothetical protein YHR036w	0.0972944	0.917123	0.744621	-0.155691	-1.60335
2241	5520_at	YER172C	BRR2	YER172C putative ATP-dependent RNA helicase	0.808153	0.137954	0.532186	0.248771	-1.72706
2296	5580_at	YER140W	---	YER140W hypothetical protein	0.393797	0.58083	0.689948	0.0749408	-1.73952
2358	5649_at	YER076C	---	YER076C similarity to killer toxin Khr1p	-0.0691005	-0.97504	0.839704	1.17891	-0.974472
2494	5812_at	YEL072W	RMD6	YEL072W hypothetical protein	0.134908	0.839477	0.568167	0.168014	-1.71057
2578	6018_at	YDR459C	---	YDR459C weak similarity to YNL326c	0.333556	0.348135	-0.210466	1.1083	-1.57953
2872	6346_at	YDR111C	---	YDR111C strong similarity to alanine transaminase	0.610534	0.37561	0.594617	0.179978	-1.76074
2982	6465_at	YDR004W	RAD57	YDR004W RecA homolog (similar to DMC1, RAD51, and RAD55), interacts with Rad 55p by two-hybrid analysis	-1.03273	1.38257	-0.388809	0.67904	-0.64007
3171	6680_s_at	YDL184C	RPL41A	YDL184C Ribosomal protein L41A (YL41) (L47A)	0.118573	0.614469	-0.366608	1.12193	-1.48837
4054	7894_at	YPL131W	RPL5	YPL131W Ribosomal protein L5 (L1a)(YL3)	0.732601	0.228366	0.177278	0.599619	-1.73786
4216	8177_at	YOR378W	---	YOR378W strong similarity to aminotriazole resistance protein	-0.855219	1.5607	0.177383	0.0122253	-0.895093
4220	8182_at	YOR383C	FIT3	YOR383C weak similarity to L.mexicana secreted acid phosphatase 2	-0.146542	-0.401317	0.368075	1.44374	-1.26396
4354	8334_at	YOR222W	ODC2	YOR222W similarity to ADP/ATP carrier proteins	0.818563	0.0171923	-0.214064	0.932252	-1.55394
4498	8493_at	YOR065W	CYT1	YOR065W Cytochrome c1	0.669178	0.366424	0.573777	0.142322	-1.7517
4806	8896_at	YNL046W	---	YNL046W hypothetical protein	-0.927934	-0.379664	1.15344	0.986058	-0.8319
5053	9172_at	YNL312W	RFA2	YNL312W subunit 2 of replication factor RF-A\; 29\% identical to the human p34 subunit of RF-A	1.06986	-0.11903	0.446355	0.214085	-1.61127
5095	9315_at	YMR307W	GAS1	YMR307W cell surface glycoprotein 115-120 kDa	0.549482	0.472284	0.581066	0.161092	-1.76392
5203	9429_at	YMR202W	ERG2	YMR202W C-8 sterol isomerase	0.723915	0.290623	0.937482	-0.424912	-1.52711
5402	9645_at	YML019W	OST6	YML019W Putative new 37kDa subunit of N-oligosaccharyltransferase complex	0.468476	0.561285	0.368559	0.385276	-1.7836
153	10184_at	YLR154C	RNH203	YLR154C hypothetical protein	0.326875	0.6989	0.579179	0.141267	-1.74622
597	10732_at	YKL141W	SDH3	YKL141W succinate dehydrogenase cytochrome b	0.460175	0.589406	0.288469	0.440578	-1.77863
768	10976_at	YJR047C	ANB1	YJR047C anaerobically expressed form of translation initiation factor eIF-5A	1.06	-0.129918	0.647114	-0.0149684	-1.56222
887	11111_at	YJL091C	GWT1	YJL091C weak similarity to human G protein-coupled receptor	0.411475	0.601609	0.146502	0.598123	-1.75771
1374	4316_at	YHR202W	---	YHR202W similarity to S.pombe hypothetical protein SPAC17G6	-0.0149912	-1.13456	0.884618	1.10584	-0.840901
1811	4921_i_at	YGR085C	---	YGR085C 60S ribosomal protein L11B (L16B) (rp39B) (YL22)	0.393086	0.66682	0.729727	-0.0989085	-1.69072
1822	4932_at	YGR096W	TPC1	YGR096W similarity to bovine Graves disease carrier protein	0.701906	0.321969	0.847292	-0.251797	-1.61937
1851	4964_at	YGR038W	ORM1	YGR038W strong similarity to hypothetical protein YLR350w	1.103	-0.154697	0.59102	0.0130841	-1.55241
2043	5180_at	YGL155W	CDC43	YGL155W polypeptide subunit of a yeast type 1 protein geranylgeranyltransferase	0.609678	0.105816	-0.47734	1.17724	-1.4154
2098	5246_at	YGL224C	SDT1	YGL224C strong similarity to hypothetical protein YER037w	0.157792	-0.316939	-0.151976	1.53454	-1.22342
2107	5255_s_at	YGL258W	---	YGL258W strong similarity to hypothetical protein YOR387c	0.562925	0.515609	0.64232	0.0125045	-1.73336
2319	5605_at	YER120W	SCS2	YER120W Likely to be involved in regulating INO1 expression, suppressor of a dominant nuclear mutation that is inositol-dependent in the presence of choline	0.495887	0.57298	0.421286	0.288856	-1.77901
2445	5740_at	YEL006W	---	YEL006W similarity to peroxisomal membrane and mitochondrial carrier proteins	0.115536	0.731291	-0.536749	1.0931	-1.40318
2877	6353_at	YDR118W	APC4	YDR118W subunit of the anaphase promoting complex (APC)	1.1267	-0.145879	0.534683	0.0406794	-1.55619
3035	6531_at	YDL067C	COX9	YDL067C Subunit VIIa of cytochrome c oxidase	0.614334	0.421992	0.457049	0.283007	-1.77638
3083	6581_at	YDL105W	QRI2	YDL105W protein of unknown function	0.853533	0.180292	0.761577	-0.174085	-1.62132
3345	6921_at	YCL056C	---	YCL056C hypothetical protein	-0.237758	1.17044	0.175495	0.427927	-1.53611
3352	6928_at	YCL048W	---	YCL048W strong similarity to sporulation-specific protein Sps2p	0.840486	-0.1581	-0.613186	1.16752	-1.23672
3511	7214_at	YBR167C	POP7	YBR167C Pop7 protein, an integral subunit of RNase P and apparent subunit of RNase MRP	-0.587736	1.40297	0.0699539	0.360385	-1.24558
4114	7957_at	YPL201C	---	YPL201C hypothetical protein	-1.35684	0.484121	0.762957	0.872341	-0.762579
4280	8254_at	YOR278W	HEM4	YOR278W uroporphyrinogen III synthase	0.467259	0.619546	0.413247	0.275151	-1.7752
4454	8445_at	YOR108W	LEU9	YOR108W putative isoform of Leu4p	0.487462	0.612957	0.520284	0.139025	-1.75973
4496	8491_at	YOR063W	RPL3	YOR063W Ribosomal protein L3 (rp1) (YL1)	0.564532	0.478414	0.288855	0.448133	-1.77993
4819	8910_at	YNL031C	HHT2	YNL031C Histone H3 (HHT1 and HHT2 code for identical proteins)	0.22134	0.511485	-0.746192	1.25818	-1.24482
5541	9873_at	YLR426W	---	YLR426W weak similarity to 3-oxoacyl-[acyl-carrier-protein] reductase from E. coli	-0.422532	-0.774911	0.9549	1.18892	-0.946373
5593	9930_at	YLR395C	---	YLR395C Cytochrome-c oxidase chain VIII	0.757876	0.314291	0.456885	0.222667	-1.75172
81	10101_at	YLR209C	PNP1	YLR209C strong similarity to purine-nucleoside phosphorylases	0.0840282	-0.566565	0.198063	1.48243	-1.19796
336	10382_at	YLL048C	YBT1	YLL048C yeast bile transporter, similar to mammalian bile transporter	0.655673	0.338462	-0.123577	0.801921	-1.67248
386	10494_at	YKR069W	MET1	YKR069W siroheme synthase	-0.751745	-0.105168	0.607274	1.35443	-1.10479
550	10675_at	YKL109W	HAP4	YKL109W transcriptional activator protein of CYC1 (component of HAP2\/HAP3 heteromer)	0.805739	0.299649	0.538564	0.0779281	-1.72188
2217	5404_at	YFL026W	STE2	YFL026W alpha-factor pheromone receptor\; seven-transmembrane domain protein	-0.183371	-0.154676	0.0419704	1.5439	-1.24782
2469	5766_at	YEL024W	RIP1	YEL024W Rieske iron-sulfur protein of the mitochondrial cytochrome bc1 complex	0.634219	0.476296	0.660865	-0.0594722	-1.71191
2489	5787_at	YEL048C	---	YEL048C hypothetical protein	0.528392	0.582605	0.167273	0.48701	-1.76528
2515	5946_at	YDR522C	SPS2	YDR522C Middle\/late gene of meiosis	0.745614	0.0483699	-0.780419	1.1833	-1.19686
2525	5958_at	YDR489W	SLD5	YDR489W hypothetical protein	0.564212	0.542423	0.337165	0.334386	-1.77819
3034	6529_at	YDL069C	CBS1	YDL069C translational activator of cytochrome b	0.520735	0.484785	-0.251084	0.877012	-1.63145
4424	8411_at	YOR164C	---	YOR164C hypothetical protein	1.42428	-0.544798	0.245132	0.138471	-1.26308
5084	9290_f_at	YMR325W	---	YMR325W strong similarity to members of the Srp1p/Tip1p family	-1.03351	-0.363142	1.22409	0.888372	-0.715806
5462	9714_at	YML085C	---	YML085C alpha-tubulin	0.64915	0.48145	0.0134468	0.588194	-1.73224
682	10885_at	YJR137C	ECM17	YJR137C ExtraCellular Mutant	0.0591689	-0.316339	-0.146531	1.57907	-1.17537
2142	5323_at	YFR026C	---	YFR026C hypothetical protein	-0.0753383	0.924817	-0.710267	1.07601	-1.21522
5314	9550_at	YMR108W	ILV2	YMR108W acetolactate synthase	0.557658	0.599659	0.0683014	0.521582	-1.7472
5603	9942_at	YLR363C	NMD4	YLR363C putative Upf1p-interacting protein	-0.578222	-0.96129	1.3331	0.789906	-0.583496
1920	5043_at	YGL019W	CKB1	YGL019W beta (38kDa) subunit of casein kinase II (CKII)	-0.649906	0.85021	-0.517249	1.28475	-0.967802
500	10615_at	YKL037W	---	YKL037W weak similarity to C.elegans ubc-2 protein	-0.749179	0.314867	0.0843095	1.45391	-1.10391
1977	5108_at	YGL089C	MF(ALPHA)2	YGL089C alpha mating factor	-0.615019	-0.642853	0.955167	1.21209	-0.909386
5094	9313_at	YMR306W	FKS3	YMR306W Protein with similarity to Gls1p and Gls2p (GB:Z49212)	-0.722025	0.470212	-0.114433	1.44356	-1.07732
1428	4381_at	YHR132C	ECM14	YHR132C Carboxypeptidase	-0.840765	-0.417185	0.956684	1.18949	-0.888224
2199	5385_at	YFL003C	MSH4	YFL003C meiosis specific protein, E.coli MutS protein, localizes to discrete sites on meiotic chromosomes	-0.551443	0.258926	-0.12639	1.53707	-1.11817
5640	9985_at	YLR361C	---	YLR361C similarity to YOR3329c	-0.358138	-1.20289	1.33883	0.662295	-0.440106
1254	4147_at	YIL072W	HOP1	YIL072W Meiosis-specific protein involved in homologous chromosome synapsis and chiasmata formation	-0.87236	-0.508722	1.11009	1.06047	-0.789482
2497	5913_at	YDR534C	FIT1	YDR534C similarity to YOR383c,Sta1p and pig mucin	-1.14962	-0.435603	1.48816	0.415474	-0.31841
5074	9204_at	YNL326C	---	YNL326C similarity to YOL003c, YLR246w and C.elegans hypothetical protein ZK757.1	-0.569525	-0.822343	1.06157	1.11854	-0.788243
3188	6698_at	YDL210W	UGA4	YDL210W GABA-specific transport protein	-0.239219	-0.526405	0.29722	1.55095	-1.08254
1341	4241_at	YIL160C	POT1	YIL160C peroxisomal 3-oxoacyl CoA thiolase	-0.0266735	-1.18505	0.810508	1.16433	-0.763124
2360	5651_at	YER078C	---	YER078C similarity to E.coli X-Pro aminopeptidase II	-0.485005	0.303733	-0.270251	1.54817	-1.09665
3804	7614_at	YPR128C	ANT1	YPR128C similarity to carrier protein FLX1	-1.31287	1.23273	-0.0989788	0.694088	-0.514974

## Sheet: cluster-B
Original row	probe_name	orf	Gene_Symbol	Target_Description	0_min	3_min	6_min	12_min	20_min
3881	7706_at	YPR042C	PUF2	YPR042C similarity to Jsn1p	0.658635	-1.35662	-0.0207138	1.21582	-0.497128
4173	8021_at	YPL274W	SAM3	YPL274W strong similarity to amino-acid transport proteins	0.162126	-0.723624	-0.605701	1.67951	-0.51231
4359	8340_at	YOR228C	---	YOR228C weak similarity to YNR013c	-0.388375	-1.00355	0.560236	1.46043	-0.628741
1559	4519_at	YHR002W	LEU5	YHR002W Mitochondrial carrier protein\/Grave's disease carrier protein	0.263918	-0.876032	-0.0217773	1.53381	-0.899921
2766	6224_at	YDR259C	YAP6	YDR259C bZIP protein	-0.396685	-0.190163	-0.0345937	1.65463	-1.03319
2869	6342_at	YDR151C	CTH1	YDR151C member of the CCCH zinc finger protein family that has two or more repeats of a novel zinc finger motif consisting of Cys and His residues in the form Cx8Cx5Cx3H [where x is a variable amino a	-0.304395	-0.152167	-0.0893787	1.6381	-1.09216
3460	7158_at	YBR203W	COS111	YBR203W hypothetical protein	-0.392831	-0.552244	0.472527	1.50233	-1.02978
3522	7227_at	YBR136W	MEC1	YBR136W similar to phosphatidylinositol(PI)3-kinases required for DNA damage induced checkpoint responses in G1, S\/M, intra S, and G2\/M in mitosis	-0.349778	0.0865411	-0.399762	1.65259	-0.989593
4145	7989_at	YPL215W	CBP3	YPL215W Protein required for assembly of ubiquinol cytochrome-c reductase complex (cytochrome bc1 complex)	-0.298409	-0.322853	-0.551964	1.77275	-0.59952
4376	8359_at	YOR202W	HIS3	YOR202W imidazoleglycerol-phosphate dehydratase	-0.141912	-1.10402	0.6339	1.3481	-0.736074
4708	8781_at	YNR069C	BSC5	YNR069C similarity to central part of Bul1p	-0.74476	-0.840006	0.877703	1.28073	-0.573666
5081	9286_s_at	YMR321C	SAM4	YMR321C strong similarity to hypothetical proteins YPL273w and YLL062c	-0.592744	-0.810526	0.187497	1.66086	-0.445084
5167	9391_at	YMR252C	---	YMR252C hypothetical protein	0.13983	0.420989	-1.14611	1.3693	-0.784002
5207	9433_at	YMR206W	---	YMR206W weak similarity to hypothetical protein YNR014w	-0.696156	-0.701958	0.776931	1.3656	-0.744413
5248	9478_at	YMR166C	---	YMR166C similarity to members of the mitochondrial carrier protein family	-0.622998	-1.00297	0.585676	1.44799	-0.407696
5271	9503_at	YMR148W	---	YMR148W hypothetical protein	-0.297631	-0.510606	0.0332974	1.68156	-0.906617
5346	9586_at	YMR056C	AAC1	YMR056C mitochondrial ADP\/ATP translocator	-0.760498	-0.989428	0.414437	1.49815	-0.162664
5398	9641_at	YMR019W	STB4	YMR019W Binds Sin3p in two-hybrid assay	-0.303888	-1.32124	0.143346	1.46325	0.0185355
5454	9705_at	YML051W	GAL80	YML051W regulatory protein	0.086728	-0.549951	-0.342057	1.67716	-0.871878
40	10050_at	YLR290C	---	YLR290C hypothetical protein	-0.263902	-0.0877604	-0.585638	1.72173	-0.784429
99	10120_at	YLR228C	ECM22	YLR228C strong similarity to YDR213w, weak similarity to Lys14p	1.17623	-1.52733	-0.0635846	0.518554	-0.103865
186	10223_at	YLR104W	---	YLR104W hypothetical protein	-0.912208	-0.620709	0.0274023	1.66066	-0.155141
248	10289_f_at	YLR037C	DAN2	YLR037C strong similarity to members of the Srp1p/Tip1p family	-0.730312	-1.0412	1.2239	0.879893	-0.332282
315	10358_at	YLL028W	TPO1	YLL028W similarity to multidrug resistance proteins	-0.668351	-0.310113	-0.125227	1.74189	-0.638194
329	10375_at	YLL055W	---	YLL055W similarity to Dal5p	-1.25289	-0.725737	0.672988	1.19978	0.105857
330	10376_at	YLL054C	---	YLL054C similarity to transcription factor Pip2p	-1.05932	-0.949577	0.689222	1.22124	0.0984367
350	10415_at	YLL061W	MMP1	YLL061W strong similarity to amino acid transport protein Gap1p	-0.834346	-0.491562	0.251821	1.6375	-0.563408
353	10445_s_at	YKL201C	MNN4	YKL201C regulates the mannosylphosphorylation	-0.754039	-0.858579	0.442173	1.53753	-0.367085
355	10448_s_at	YKL033W-A	---	YKL033W-A strong similarity to holacid-halidohydrolase	-0.52058	-0.74545	-0.353178	1.74171	-0.122504
404	10514_at	YKR042W	UTH1	YKR042W YOUTH, involved in determining yeast longevity	-1.06936	-0.730258	0.171757	1.5099	0.117962
411	10522_at	YKR050W	TRK2	YKR050W membrane protein\; low affinity potassium transport	-0.144463	-0.341135	-0.60808	1.74995	-0.656267
419	10530_at	YKR058W	GLG1	YKR058W self-glucosylating initiator of glycogen synthesis\; similar to mammalian glycogenin	-0.946415	-0.849091	0.237413	1.52509	0.0330063
526	10646_at	YKL093W	MBR1	YKL093W MBR1 protein precursor	-1.06902	-0.888361	0.450205	1.35755	0.149626
663	10853_at	YJR151C	DAN4	YJR151C similarity to mucin proteins, YKL224c, Sta1p	-0.928699	-0.991935	0.701778	1.28703	-0.068173
698	10902_at	YJR109C	CPA2	YJR109C carbamyl phosphate synthetase	-0.498504	-0.749599	-0.216979	1.74971	-0.284632
699	10903_at	YJR110W	YMR1	YJR110W similarity to human myotubularin	-1.207	-0.877441	0.658259	1.11492	0.311259
769	10977_at	YJR048W	CYC1	YJR048W iso-1-cytochrome c	-1.02445	-0.190588	0.726026	1.30928	-0.820275
780	10988_at	YJR011C	---	YJR011C hypothetical protein	-0.756893	-0.206442	0.36794	1.53703	-0.941631
847	11068_at	YJL045W	---	YJL045W strong similarity to succinate dehydrogenase flavoprotein	-0.908836	-0.263209	0.679439	1.36919	-0.876588
859	11080_at	YJL077C	ICS3	YJL077C hypothetical protein	-1.17533	-0.476697	0.744017	1.29827	-0.390258
892	11117_at	YJL085W	EXO70	YJL085W 70 kD component of the Exocyst complex\; required for exocytosis	-0.95685	-0.83325	1.32303	0.748625	-0.281558
895	11120_at	YJL082W	IML2	YJL082W strong similarity to hypothetical protein YKR018c	-0.970416	-0.976302	0.749523	1.24152	-0.0443279
933	11163_at	YJL132W	---	YJL132W weak similarity to human phospholipase D	-0.39012	-0.098102	-0.577793	1.74465	-0.678632
979	11216_at	YJL210W	PEX2	YJL210W CH3HC4 zinc-binding integral peroxisomal membrane protein	-0.755892	-0.657309	0.409702	1.57999	-0.576492
1002	11253_s_at	YJL219W	HXT11	YJL219W High-affinity hexose transporter	-0.974019	-0.792333	1.13186	1.00321	-0.36872
1006	11258_at	YJL214W	HXT8	YJL214W High-affinity hexose transporter	-0.080738	-1.26768	0.400682	1.41642	-0.468687
1012	11287_f_at	YAR020C	PAU5	YAR020C strong similarity to members of the srp1p/Tip1p family	-0.770921	-1.02982	0.611542	1.38961	-0.200406
1043	11325_at	YAR002C-A	ERP1	YAR002C-A p24 protein involved in membrane trafficking	0.212011	0.0086026	-1.03627	1.53665	-0.720992
1063	11345_at	YAL022C	FUN26	YAL022C predicted membrane protein	0.249	-1.4456	0.567663	1.1294	-0.500466
1093	11379_at	YAL067C	SEO1	YAL067C Suppressor of Sulfoxyde Ethionine resistance	-0.710496	-0.455619	-0.356527	1.76164	-0.238998
1105	11393_at	YAL055W	PEX22	YAL055W hypothetical protein	-0.508183	-1.48446	1.0382	0.428196	0.526244
1109	3185_s_at	YIL175W	---	YIL175W strong similarity to subtelomeric encoded proteins	-0.575659	-1.10015	0.668834	1.37065	-0.363675
1141	3831_s_at	YKR106W	---	YKR106W strong similarity to subtelomeric encoded proteins	-0.596984	-1.10577	0.209261	1.54105	-0.047558
1142	3832_s_at	YKR106W	---	YKR106W strong similarity to subtelomeric encoded proteins	-0.922247	-0.990222	0.659312	1.31543	-0.0622712
1156	3947_at	YKL033W-A	---	YKL033W-A strong similarity to holacid-halidohydrolase	-0.463422	-0.869786	0.57401	1.47756	-0.718361
1157	3948_s_at	YKL198C	PTK1	YKL198C probable serine\/threonine-specific protein kinase (EC 2.7.1.-)	-0.646799	-1.21341	1.22038	0.775584	-0.135764
1160	3983_at	Q0085	COX2	Q0085 cytochrome-c oxidase subunit II	-1.04457	-0.870677	1.08818	0.972387	-0.145317
1162	3989_at	Q0120	---	Q0120 strong similarity to maturase-related hypothetical protein RF2	-1.03929	-0.773556	0.539799	1.41748	-0.14443
1163	3993_at	Q0130	---	Q0130 strong similarity to Yeast (S.uvarum) mitochondria RF2 gene and maturase-related hypothetical protein RF2	-0.302395	-0.836999	0.285003	1.60231	-0.747915
1177	4065_at	YIR029W	DAL2	YIR029W allantoicase	-1.32974	-0.673406	0.981642	0.893482	0.128021
1179	4067_at	YIR031C	DAL7	YIR031C Malate synthase 2	-0.869788	-0.386044	0.749232	1.34983	-0.843233
1188	4076_f_at	YIR041W	---	YIR041W similarity to members of the Srp1p/Tip1p family	-0.647326	-1.18113	0.984672	1.07776	-0.233983
1194	4082_at	YIR001C	SGN1	YIR001C similarity to D.melanogaster RNA binding protein	-0.598181	-1.41706	1.03743	0.688676	0.289128
1214	4102_at	YIL023C	---	YIL023C similarity to mouse MHC H-2K/t-w5-linked ORF precursor	-1.11844	-0.582746	0.57986	1.41054	-0.289214
1226	4116_at	YIL009C-A	EST3	YIL009C-A 181aa protein - 20.5 kD	-0.432357	-0.673369	0.319725	1.60719	-0.82119
1227	4117_at	YIL009C-A	EST3	YIL009C-A 181aa protein - 20.5 kD	-0.854533	-0.976335	0.10931	1.50215	0.219409
1235	4125_at	YIL046W	MET30	YIL046W Met30p contains five copies of WD40 motif and interacts with and regulates Met4p	-1.22286	-0.828448	0.804815	1.06692	0.179563
1244	4134_at	YIL037C	PRM2	YIL037C hypothetical protein	-0.71494	-0.994902	1.02859	1.11812	-0.436864
1265	4160_at	YIL057C	---	YIL057C strong similarity to YER067w	-0.897562	-0.925369	0.879818	1.21964	-0.276529
1293	4190_at	YIL074C	SER33	YIL074C strong similarity to E.coli phosphoglycerate dehydrogenase	-0.727024	-0.215618	-0.488961	1.7553	-0.323697
1332	4231_at	YIL125W	KGD1	YIL125W alpha-ketoglutarate dehydrogenase	0.149382	-1.66055	0.0735597	1.02003	0.417584
1338	4237_at	YIL165C	NIT1	YIL165C putative pseudogene	-1.11434	-0.335798	0.957333	1.14294	-0.650133
1339	4238_at	YIL164C	NIT1	YIL164C Nit1 nitrilase	-1.06165	-0.283092	1.00147	1.10193	-0.758655
1363	4283_at	YIL168W	---	YIL168W L-serine dehydratase	-1.24977	-0.419028	1.06507	0.989568	-0.385846
1364	4284_at	YIL167W	SDL1	YIL167W serine dehydratase	-1.33101	-0.368254	1.0231	0.977399	-0.301237
1365	4285_at	YIL166C	---	YIL166C similarity to allantoate permease Dal5p	-0.411233	-1.15934	1.11359	0.984242	-0.527256
1370	4312_at	YHR198C	---	YHR198C strong similarity to hypothetical protein YHR199c	-0.848531	-0.555982	0.045079	1.69086	-0.331425
1386	4337_at	YHR177W	---	YHR177W weak similarity to Spombe pac2 protein	-1.1582	-0.910553	0.989736	0.905392	0.173628
1393	4345_at	YHR185C	PFS1	YHR185C hypothetical protein	-0.651533	-0.510506	0.659684	1.42453	-0.922178
1397	4349_at	YHR189W	PTH1	YHR189W similarity to peptidyl-tRNA hydrolases	-0.953107	-1.18161	0.643037	1.03681	0.454876
1412	4364_at	YHR159W	---	YHR159W hypothetical protein	-0.454798	-1.51608	1.00085	0.378987	0.591036
1416	4368_at	YHR163W	SOL3	YHR163W shows similarity to glucose-6-phosphate dehydrogenase non-catalytic domains\; homologous to Sol2p and Sol1p	0.631105	-1.75339	0.638198	0.279793	0.204298
1430	4383_at	YHR134W	WSS1	YHR134W hypothetical protein	-0.833979	-1.30559	0.825783	0.822673	0.491118
1453	4408_at	YHR115C	---	YHR115C strong similarity to hypothetical protein YNL116w	0.838598	-0.826738	-0.920219	1.27695	-0.368588
1490	4448_at	YHR067W	RMD12	YHR067W hypothetical protein	0.427325	-1.19432	-0.369881	1.46508	-0.328211
1500	4458_at	YHR078W	---	YHR078W hypothetical protein	-0.305424	-0.814037	0.667342	1.3872	-0.935083
1502	4460_i_at	YHR079C-A	SAE3	YHR079C-A Ire1p is a transmembrane protein that has both serine-threonine kinase and endoribonuclease activities	-0.741102	-1.00717	0.615226	1.40794	-0.274898
1503	4461_r_at	YHR079C-A	SAE3	YHR079C-A Ire1p is a transmembrane protein that has both serine-threonine kinase and endoribonuclease activities	-0.608922	-0.741238	0.0129128	1.71397	-0.376723
1577	4537_at	YHR018C	ARG4	YHR018C argininosuccinate lyase	-0.880138	-1.11365	0.554045	1.28632	0.153425
1603	4565_at	YHL043W	ECM34	YHL043W ExtraCellular Mutant	-0.735754	-0.982818	-0.0241665	1.56907	0.173665
1655	4749_at	YGR273C	---	YGR273C similarity to hypothetical protein YMR295c	-0.212406	-1.33359	1.24696	0.686546	-0.387517
1672	4767_at	YGR247W	CPD1	YGR247W hypothetical protein	-1.03423	-0.322617	1.00921	1.10853	-0.76089
1694	4790_at	YGR224W	AZR1	YGR224W strong similarity to drug resistance protein SGE1	-0.620861	-1.19852	0.808799	1.21708	-0.2065
1709	4807_at	YGR197C	SNG1	YGR197C involved in nitrosoguanidine resistance	-1.15689	-0.875598	0.816982	1.10209	0.113413
1715	4813_at	YGR203W	---	YGR203W weak similarity to X.laevis protein-tyrosin-phosphatase cdc homolog 2 and to hypothetical protein YPR200c	-1.3954	-0.321144	0.171732	1.37532	0.169498
1724	4823_at	YGR168C	---	YGR168C hypothetical protein	-0.583501	-1.22169	0.076213	1.44177	0.287205
1730	4829_at	YGR174C	CBP4	YGR174C Essential for the expression and activity of ubiquinol-cytochrome c reductase	-0.109272	-1.35911	0.392944	1.37682	-0.301382
1836	4947_at	YGR066C	---	YGR066C similarity to hypothetical protein YBR105c	-0.512711	-1.48707	0.870539	0.819898	0.30934
1837	4948_at	YGR067C	---	YGR067C weak similarity to transcription factors	-0.850322	-0.910699	0.785579	1.31073	-0.335293
1849	4962_at	YGR036C	CAX4	YGR036C Cwh8p contains 3 short stretches of amino acids that are characteristic for a wide variety of phosphatases, including lipid phosphatases and a protein phosphatase.	-0.325268	-1.62039	0.688218	0.675054	0.582391
1852	4966_at	YGR040W	KSS1	YGR040W MAP protein kinase homolog involved in pheromone signal transduction	-1.00707	-0.559093	0.472534	1.50908	-0.41545
1857	4971_at	YGR045C	---	YGR045C questionable ORF	-0.3822	-1.2061	0.561921	1.39545	-0.369075
1862	4978_at	YGR052W	---	YGR052W similarity to ser/thr protein kinases	-1.32604	-0.798356	0.89032	0.775305	0.458773
1872	4989_at	YGR016W	---	YGR016W weak similarity to M.jannaschii hypothetical protein MJ1317	-0.598329	-1.20984	0.0591286	1.44251	0.306531
1877	4996_at	YGR023W	MTL1	YGR023W acts in concert with Mid2p to transduce cell wall stress signals	-0.998798	-1.04271	1.13257	0.785643	0.123294
1879	4999_at	YGR026W	---	YGR026W hypothetical protein	0.618874	-0.588975	-1.20647	1.33741	-0.160839
1882	5002_at	YGL015C	---	YGL015C hypothetical protein	-0.267154	-1.27904	-0.0162797	1.51327	0.0491988
1894	5015_at	YGL002W	ERP6	YGL002W p24 protein involved in membrane trafficking	-1.17167	-0.927052	0.559976	1.13701	0.401736
1903	5024_at	YGL038C	OCH1	YGL038C membrane-bound mannosyltransferase	-1.24532	-0.701304	1.02663	0.94998	-0.0299872
1907	5029_at	YGL033W	HOP2	YGL033W Meiosis-specific gene required for the pairing of homologous chromosomes	-0.607982	-0.823102	0.47952	1.54119	-0.589625
1925	5048_at	YGL059W	---	YGL059W similarity to rat branched-chain alpha-ketoacid dehydrogenase kinase	-0.817044	-0.998096	0.408948	1.47131	-0.0651218
1944	5071_at	YGL080W	---	YGL080W strong similarity to C.elegans R07E5.13 protein	-1.08526	-0.91127	0.44615	1.31875	0.23163
1956	5086_at	YGL066W	SGF73	YGL066W hypothetical protein	-1.03786	-0.806973	1.32653	0.693685	-0.175377
1970	5101_at	YGL096W	TOS8	YGL096W similarity to copper homeostasis protein Cup9p	-1.20869	-0.928493	0.867496	0.878124	0.391562
1992	5125_at	YGL117W	---	YGL117W hypothetical protein	-0.747537	-0.484162	0.674621	1.41795	-0.860868
2029	5165_at	YGL170C	SPO74	YGL170C hypothetical protein	-0.376679	-1.09869	1.12208	0.991978	-0.638688
2038	5175_at	YGL160W	---	YGL160W similarity to hypothetical protein YLR047c and Fre2p	-0.536035	-0.602695	0.302457	1.62401	-0.787738
2040	5177_at	YGL158W	RCK1	YGL158W Serine\/threonine protein kinase	-0.914536	-0.951596	1.28061	0.765364	-0.179842
2044	5181_at	YGL154C	LYS5	YGL154C aminoadipate-semialdehyde dehydrogenase small subunit (alpha-aminoadipate reductase)	-0.878116	-0.649983	0.395248	1.56856	-0.435706
2056	5196_at	YGL184C	STR3	YGL184C strong similarity to Emericella nidulans cystathionine beta-lyase	-1.00402	-0.519811	0.884736	1.25088	-0.611781
2075	5220_at	YGL205W	POX1	YGL205W fatty-acyl coenzyme A oxidase	-0.540069	-1.26766	0.0391892	1.40194	0.366602
2085	5233_at	YGL235W	---	YGL235W questionable ORF	-0.332603	-1.21339	1.22206	0.821959	-0.498024
2091	5239_at	YGL230C	---	YGL230C hypothetical protein	0.524938	-1.60684	0.00452375	1.06884	0.00853216
2099	5247_at	YGL223C	COG1	YGL223C weak similarity to Clostridium regulatory protein	-0.422333	-1.23877	0.299262	1.47786	-0.116014
2100	5248_at	YGL222C	EDC1	YGL222C hypothetical protein	-0.167323	-1.33169	0.507333	1.34717	-0.355488
2104	5252_at	YGL259W	YPS5	YGL259W GPI-anchored aspartic protease	-0.577588	-1.19167	0.528925	1.39391	-0.153578
2116	5264_at	YGL249W	ZIP2	YGL249W Required for 'ZIPpering' up meiotic chromosomes during chromosome synapsis	-0.455327	-0.811854	0.0998017	1.68873	-0.521349
2127	5298_at	YGL262W	---	YGL262W similarity to hypothetical protein YER187w	-0.043667	-0.853861	-0.136086	1.68221	-0.648593
2138	5311_at	YFR057W	---	YFR057W weak similarity to Cha4p	-0.0223181	-1.0884	0.36106	1.47108	-0.721421
2146	5327_at	YFR030W	MET10	YFR030W subunit of assimilatory sulfite reductase	-0.252637	-0.480441	-0.841045	1.72489	-0.150772
2223	5410_f_at	YFL020C	PAU5	YFL020C member of the seripauperin protein\/gene family (see Gene_class PAU)	-0.836179	-1.31043	0.893442	0.634813	0.618351
2224	5420_s_at	YFL068W	---	YFL068W weak similarity to hypothetical E.coli protein	0.308506	-1.48631	0.644116	1.0213	-0.487605
2230	5426_at	YFL054C	---	YFL054C similarity to channel proteins	-1.11262	-0.955467	0.60343	1.18644	0.27822
2248	5527_at	YER179W	DMC1	YER179W meiosis-specific protein related to RecA and Rad51p. Dmc1p colocalizes with Rad51p to discrete subnuclear sites in nuclear spreads during mid prophase, briefly colocalizes with Zip1p, and then	-0.884606	-0.94771	0.469182	1.44646	-0.0833247
2251	5531_at	YER182W	---	YER182W hypothetical protein	-1.04249	-0.0428468	-0.116001	1.64382	-0.44248
2258	5539_at	YER039C-A	---	YER039C-A hypothetical protein	-1.08798	-1.01256	0.556752	1.15229	0.391505
2259	5542_at	YER148W	SPT15	YER148W TATA-binding protein (tfIId)	-0.216953	0.626978	-1.29908	1.30389	-0.414841
2265	5548_at	YER154W	OXA1	YER154W Required for correct assembly of the cytochrome c oxidase and the ATP synthase complex	0.811989	-1.31121	-0.592603	1.12651	-0.0346862
2280	5563_at	YER170W	ADK2	YER170W Adenylate kinase (mitochondrial GTP:AMP phosphotransferase)	-0.0656274	-1.35427	-0.0503278	1.46939	0.000837
2316	5601_at	YER116C	SLX8	YER116C zinc-finger protein	-0.219337	0.409127	-0.909281	1.5214	-0.801909
2329	5618_at	YER089C	PTC2	YER089C Protein phosphatase type 2C	-0.720256	-1.02757	0.369785	1.50728	-0.12923
2347	5637_at	YER066W	---	YER066W strong similarity to cell division control protein Cdc4p	-0.6003	-0.839494	1.00031	1.17831	-0.738823
2348	5638_g_at	YER066W	CDC4	YER066W strong similarity to cell division control protein Cdc4p	-1.01425	-1.08942	0.497868	1.15454	0.451262
2349	5640_at	YER067W	---	YER067W strong similarity to hypothetical protein YIL057c	-1.03508	-0.899514	0.237197	1.40666	0.290743
2366	5657_at	YER046W	SPO73	YER046W hypothetical protein	-0.667184	-0.533934	0.51408	1.52027	-0.833233
2382	5673_at	YER058W	PET117	YER058W cytochrome c oxidase assembly factor	-1.03611	-0.747531	0.025767	1.52001	0.237863
2383	5674_at	YER059W	PCL6	YER059W PHO85 cyclin	-0.669999	-1.24751	0.16634	1.34133	0.409838
2401	5693_at	YER038C	KRE29	YER038C hypothetical protein	-0.755777	-0.851671	1.30065	0.847914	-0.541117
2423	5715_at	YER015W	FAA2	YER015W Acyl-CoA synthetase (fatty acid activator 2)	-0.737613	-0.709706	0.908507	1.26482	-0.726009
2452	5747_at	YEL043W	---	YEL043W weak similarity to Mad1p	-0.89173	-1.25213	0.776348	0.906512	0.460997
2454	5749_at	YEL041W	---	YEL041W strong similarity to Utr1p	-1.05796	-0.969111	0.405978	1.29156	0.329537
2484	5782_at	YEL053C	---	YEL053C glucose-repressible protein	-0.78478	-0.662217	0.355381	1.6002	-0.508583
2485	5783_at	YEL052W	---	YEL052W ATPase family gene	-1.16627	-0.882838	0.550077	1.2155	0.283534
2500	5918_at	YDR539W	---	YDR539W similarity to E.coli hypothetical 55.3 kDa protein in rfah-rfe intergenic region	-0.136744	-1.22259	0.525512	1.382	-0.548171
2516	5947_at	YDR523C	SPS1	YDR523C serine\/threonine kinase homologous to Ste20p\; expressed in middle\/late meiosis	-0.0380006	-0.695155	-0.426764	1.73332	-0.573401
2539	5973_at	YDR504C	---	YDR504C similarity to hypothetical T.brucei protein	-0.270616	-0.657695	-0.36554	1.77022	-0.476364
2557	5994_at	YDR480W	DIG2	YDR480W MAP kinase-associated protein	-0.939484	-0.875324	0.473009	1.45423	-0.112435
2617	6061_at	YDR410C	STE14	YDR410C farnesyl cysteine-carboxyl methyltransferase	-0.536595	-1.29854	1.27043	0.637618	-0.0729084
2637	6083_at	YDR386W	MUS81	YDR386W MMS and UV Sensitive\; Mus81p and Rad54p are found together in a complex from whole-cell extracts	-0.652461	-0.495711	-0.606349	1.72039	0.0341306
2650	6098_at	YDR357C	---	YDR357C hypothetical protein	-1.24644	-0.00379065	0.681574	1.23831	-0.669649
2659	6108_at	YDR366C	---	YDR366C similarity to YOL106w and YER181c	-0.70936	-0.548077	0.402722	1.58256	-0.727841
2675	6124_at	YDR338C	---	YDR338C similarity to Erc1p	-0.998853	-0.700724	0.537004	1.46081	-0.298235
2763	6221_at	YDR256C	CTA1	YDR256C catalase A	-1.12747	-0.926856	0.545228	1.22027	0.288819
2783	6242_at	YDR231C	COX20	YDR231C hypothetical protein	-1.47618	-0.391483	0.689573	1.08813	0.0899613
2874	6350_at	YDR115W	---	YDR115W similarity to bacterial ribosomal L34 proteins	-0.998957	0.51295	-0.647063	1.4826	-0.34953
2884	6360_at	YDR125C	ECM18	YDR125C ExtraCellular Mutant	-0.379884	-0.963836	0.227108	1.61937	-0.50276
2891	6367_at	YDR132C	---	YDR132C strong similarity to hypothetical protein YLR108c	-1.39492	-0.602248	0.644815	1.10119	0.251168
2967	6450_at	YDR035W	ARO3	YDR035W DAHP synthase\; a.k.a. phospho-2-dehydro-3-deoxyheptonate aldolase, phenylalanine-inhibited\; phospho-2-keto-3-deoxyheptonate aldolase\; 2-dehydro-3-deoxyphosphoheptonate aldolase\; 3-deoxy-D-	-0.979135	-0.716173	-0.0752003	1.57641	0.194101
2974	6457_at	YDR042C	---	YDR042C hypothetical protein	-1.01054	-0.598325	0.490727	1.49579	-0.377649
2996	6482_at	YDL025C	---	YDL025C ser/thr protein kinase of the DEAD/DEAH box family	-0.978301	-1.04399	0.312013	1.2985	0.411777
3024	6515_at	YDL037C	BSC1	YDL037C strong similarity to glucan 1,4-alpha-glucosidase	-1.21826	-0.537914	1.15198	0.9008	-0.296609
3105	6605_at	YDL125C	HNT1	YDL125C Yeast member of the Histidine Triad protein family (HIT)	-0.870369	0.785934	-0.535625	1.3458	-0.725739
3158	6665_at	YDL198C	GGC1	YDL198C high copy suppressor of abf2 lacking the HMG1-like mitochondrial HM protein\; putative mitochondrial carrier protein	-0.314474	-0.476148	-0.324315	1.77148	-0.656547
3173	6682_at	YDL182W	LYS21 /// LYS20	YDL182W homocitrate synthase, highly homologous to YDL131W	-1.01692	-0.889891	0.781389	1.24466	-0.119231
3174	6683_g_at	YDL182W	LYS21 /// LYS20	YDL182W homocitrate synthase, highly homologous to YDL131W	-0.887512	-0.710125	0.731319	1.38131	-0.514987
3176	6685_at	YDL180W	---	YDL180W hypothetical protein	-1.00268	-0.801664	0.451134	1.46173	-0.108521
3237	6795_at	YCR100C	---	YCR100C strong similarity to Pep1p	-1.35585	-0.585863	0.875316	1.02496	0.0414385
3240	6798_f_at	YCR104W	---	YCR104W member of the seripauperin protein\/gene family (see Gene_class PAU)	-1.28545	-0.417253	1.09957	0.927098	-0.323957
3288	6854_at	YCR021C	HSP30	YCR021C Protein induced by heat shock, ethanol treatment, and entry into stationary phase\; located in plasma membrane	-1.16186	-0.756857	1.02516	1.00672	-0.113164
3315	6887_at	YCR010C	ADY2	YCR010C strong similarity to Y.lipolytica GPR1 protein and Fun34p	-1.17082	-0.719961	0.263254	1.41256	0.214958
3376	7066_at	YBR293W	---	YBR293W Probable multidrug resistance protein	-0.852564	-0.876506	0.498583	1.48105	-0.250561
3377	7067_at	YBR294W	SUL1	YBR294W Probable sulfate transport protein	-0.967693	-0.977106	0.172322	1.39037	0.382104
3383	7074_f_at	YBR301W	PAU4	YBR301W YKL224 c homolog	-1.19514	-0.660674	1.04193	1.00625	-0.192368
3413	7108_at	YBR243C	ALG7	YBR243C UDP-N-acetyl-glucosamine-1-P transferase (GPT)	-0.929199	-0.732236	0.128129	1.60585	-0.0725404
3432	7127_at	YBR217W	ATG12	YBR217W autophagy	-1.43938	-0.296295	0.776396	1.10313	-0.143847
3469	7169_at	YBR213W	MET8	YBR213W Effector in the expression of PAPS reductase and sulfite reductase	-1.24437	-0.101702	0.246016	1.49226	-0.392206
3470	7170_at	YBR168W	PEX32	YBR168W weak similarity to hypothetical protein YLR324w	-1.02994	-0.38258	0.240498	1.59799	-0.425972
3490	7193_at	YBR147W	---	YBR147W strong similarity to hypothetical protein YOL092w	0.138549	-0.426262	-1.0611	1.61343	-0.26461
3547	7256_at	YBR120C	CBP6	YBR120C Translational activator of COB mRNA	-0.838879	-0.0218048	0.275751	1.52711	-0.942178
3597	7313_at	YBR045C	GIP1	YBR045C Glc7-interacting protein.	-1.1832	-0.367071	0.0202124	1.5695	-0.0394449
3602	7318_at	YBR050C	REG2	YBR050C Possible regulatory subunit for the PP1 family protein phosphatase Glc7p	-1.39941	-0.558033	0.677326	1.11553	0.164588
3642	7361_at	YBR001C	NTH2	YBR001C Neutral trehalase, highly homologous to Nth1p	-0.589515	-0.657927	-0.137529	1.75117	-0.366198
3648	7367_at	YBR008C	FLR1	YBR008C Major Facilitator Transporter	-1.19924	-0.874188	0.581921	1.1621	0.329401
3672	7392_at	YBL015W	---	YBL015W acetyl CoA hydrolase	-0.561817	-1.00818	0.646223	1.41678	-0.493004
3775	7580_at	YPR182W	SMX3	YPR182W Sm or Sm-like snRNP protein	-1.24747	-0.538599	0.134758	1.44701	0.204306
3860	7678_at	YPR058W	YMC1	YPR058W putative mitochondrial carrier protein	0.231718	-0.802739	-0.82411	1.60574	-0.210609
3866	7686_at	YPR066W	UBA3	YPR066W ubiquitin-like protein activating enzyme	-1.29646	-0.851884	0.715222	0.882432	0.550688
3887	7713_at	YPR048W	TAH18	YPR048W similarity to M.domestica NADPH--ferrihemoprotein reductase and mammalian nitric-oxide synthases	-1.25157	-0.572862	0.808867	1.19169	-0.176122
3892	7720_at	YPR054W	SMK1	YPR054W MAP kinase	-1.25376	-0.817931	0.459991	1.15847	0.453227
3921	7750_at	YPL003W	ULA1	YPL003W Required for activation of RUB1 (ubiquitin-like protein) together with UBA3. Related to AOS1 and to N-terminus of UBA1. Collaborates with UBC12 in conjugation of RUB1 to other proteins. Requir	-0.507317	-1.26362	-0.00481539	1.42137	0.354387
3928	7757_at	YPR005C	HAL1	YPR005C polar 32k Da cytoplasmic protein	-1.11251	-0.811602	0.652824	1.29495	-0.0236554
3958	7789_at	YPL054W	LEE1	YPL054W protein of unknown function	-0.937567	-0.91666	0.205984	1.48742	0.160826
3965	7796_at	YPL047W	---	YPL047W hypothetical protein	-1.2895	-0.65111	0.391651	1.30373	0.245224
3977	7810_at	YPL033C	---	YPL033C weak similarity to YLR426w	-0.698962	0.486781	-0.485676	1.53111	-0.833254
4002	7837_at	YPL098C	---	YPL098C similarity to S.pombe hypothetical protein	-0.380291	-0.55829	-0.457012	1.7843	-0.388709
4003	7838_at	YPL097W	MSY1	YPL097W Tyrosyl-tRNA synthetase	-1.10012	-0.903	0.568151	1.27514	0.159831
4005	7840_at	YPL095C	---	YPL095C strong similarity to YBR177c	-0.933949	-0.592253	0.23554	1.61708	-0.326418
4049	7888_at	YPL137C	---	YPL137C similarity to microtubule-interacting protein Mhp1p and to hypothetical protein YOR227w	-1.03907	-0.908193	0.790408	1.21152	-0.0546607
4050	7890_at	YPL135W	ISU1	YPL135W NifU-like protein A	-1.42495	-0.383613	0.952785	0.951527	-0.0957535
4066	7906_at	YPL164C	MLH3	YPL164C similarity to mismatch repair protein Mlh1p	-1.0074	-1.14747	0.848435	0.871424	0.435011
4088	7928_at	YPL186C	UIP4	YPL186C weak similarity to Xenopus protein xlgv7	-0.942024	-1.00701	0.422948	1.37752	0.14856
4113	7956_at	YPL202C	AFT2	YPL202C similarity to cell size regulation protein Rcs1p	-1.51131	-0.383388	0.492062	1.11552	0.287125
4135	7979_at	YPL225W	---	YPL225W hypothetical protein	0.0452625	-0.837252	-0.62428	1.68392	-0.267654
4247	8212_at	YOR322C	---	YOR322C similarity to hypothetical S.pombe protein SPAC1F12.05	-0.281841	-1.62636	0.619123	0.819695	0.46938
4293	8268_at	YOR292C	---	YOR292C similarity to human and mouse glomerulosclerosis protein Mpv17	-0.872626	-0.927953	0.588118	1.41137	-0.198914
4304	8279_at	YOR258W	HNT3	YOR258W hypothetical protein	-1.37171	-0.643175	0.967597	0.855381	0.191903
4394	8380_at	YOR178C	GAC1	YOR178C Regulatory subunit for Glc7p	-1.12464	-0.770125	0.459895	1.38869	0.0461734
4434	8422_at	YOR130C	ORT1	YOR130C mitochondrial integral membrane protein	-0.871303	-0.851321	0.583552	1.44327	-0.304194
4473	8465_at	YOR084W	---	YOR084W hypothetical protein	-0.787146	-0.966904	0.348402	1.52019	-0.114547
4502	8497_at	YOR070C	GYP1	YOR070C GTPase activating protein	-0.819918	-1.02322	0.600334	1.37906	-0.136256
4507	8504_at	YOR031W	CRS5	YOR031W Metallothionein-like protein	-0.97785	-0.704309	1.29304	0.827055	-0.437936
4518	8516_at	YOR043W	WHI2	YOR043W Protein involved in growth regulation	-0.502727	-0.966253	0.35691	1.57287	-0.460796
4535	8536_at	YOR018W	ROD1	YOR018W Resistance to o-dinitrobenzene, calcium, and zinc	-1.23373	-0.901128	0.626312	1.0148	0.493748
4544	8546_at	YOR028C	CIN5	YOR028C bZIP protein, can activate transcription from a promoter containing a Yap recognition site	-1.25218	-0.640318	0.947801	1.05436	-0.109667
4562	8564_at	YOR003W	YSP3	YOR003W subtilisin-like protease III	-0.718742	-0.634715	0.111273	1.69269	-0.450508
4574	8578_at	YOL029C	---	YOL029C hypothetical protein	-1.22688	-0.415639	1.19699	0.851248	-0.405721
4625	8633_at	YOL064C	MET22	YOL064C 3'(2')5'-bisphosphate nucleotidase	-0.752948	-0.854107	-0.0437555	1.64366	0.00715376
4694	8719_at	YOL162W	---	YOL162W strong similarity to hypothetical protein YIL166c	-0.898505	-0.73131	0.0193847	1.63007	-0.0196361
4704	8777_at	YNR065C	---	YNR065C strong similarity to YJL222w, YIL173w and Pep1p	-0.789525	-1.25264	0.843729	1.03369	0.164745
4707	8780_at	YNR068C	---	YNR068C similarity to Bul1p	-0.764965	-0.939399	0.650772	1.40822	-0.35463
4711	8784_s_at	YNR073C	---	YNR073C strong similarity to E.coli D-mannonate oxidoreductase, identical to YEL070w	-0.773544	-0.947282	0.484053	1.4859	-0.249132
4735	8819_at	YNR060W	FRE4	YNR060W similar to FRE2	-1.31518	-0.333002	1.04359	0.968471	-0.363879
4757	8842_at	YNR039C	ZRG17	YNR039C weak similarity to Anopheles mitochondrial NADH dehydrogenase subunit 2	-0.509028	-1.24977	0.809421	1.2072	-0.257815
4861	8955_at	YNL077W	APJ1	YNL077W similarity to dnaJ protein homolog YDJ1	-1.28448	-0.422885	0.169595	1.46176	0.0760185
4865	8959_at	YNL117W	MLS1	YNL117W carbon-catabolite sensitive malate synthase	-1.27089	0.601609	0.321393	1.13807	-0.790186
4895	8994_at	YNL128W	TEP1	YNL128W Similar to human tumor suppressor gene known as TEP1, MMAC1 and PTEN1. Contains sequence motifs characteristic of protein tyrosine phosphatases.	-0.675601	-1.24791	1.01865	0.971685	-0.0668147
4933	9037_at	YNL176C	---	YNL176C weak similarity to Hkr1p	-0.752825	-0.747302	-0.102206	1.69016	-0.0878259
4996	9109_at	YNL240C	NAR1	YNL240C strong similarity to K.marxianus LET1 protein	-1.26246	-0.647936	0.216624	1.34938	0.344396
5003	9117_at	YNL231C	PDR16	YNL231C weak similarity to Sec14p	-1.13075	-0.553019	1.07684	1.03551	-0.428584
5018	9134_at	YNL260C	---	YNL260C hypothetical protein	-1.21639	-0.634392	0.63295	1.3074	-0.089565
5051	9170_at	YNL314W	DAL82	YNL314W positive regulator of allophanate inducible genes	-1.57505	-0.278504	0.616099	1.00372	0.233738
5089	9307_at	YMR301C	ATM1	YMR301C mitochondrial ABC transporter protein	-1.35736	-0.166454	0.444341	1.36126	-0.281792
5165	9389_at	YMR251W	---	YMR251W strong similarity to YKR076w and YGR154c	-1.57483	-0.281528	0.430212	1.05848	0.367669
5226	9454_at	YMR184W	---	YMR184W hypothetical protein	-1.33693	-0.325178	0.124692	1.44307	0.0943455
5249	9479_at	YMR167W	MLH1	YMR167W MutL homolog, forms a complex with Pms1p and Msh2p to repair mismatched DNA	-0.470173	-1.38792	0.486506	1.26687	0.104718
5335	9574_at	YMR087W	---	YMR087W hypothetical protein	-0.362548	-1.50832	0.281253	1.14907	0.440542
5409	9653_at	YML012W	ERV25	YML012W Component of the COPII coat of certain ER-derived vesicles	-0.694489	0.270743	-0.973463	1.57057	-0.173363
5410	9654_at	YML011C	---	YML011C hypothetical protein	-0.784492	-0.877136	-0.217068	1.57312	0.305576
5422	9669_at	YML041C	VPS71	YML041C hypothetical protein	-1.43382	0.0767215	-0.162838	1.37505	0.144883
5512	9771_at	YML116W	ATR1	YML116W predicted protein is very hydrophobic, has many membrane-spanning regions, several potential glycosylation sites, potential ATP-binding site	-1.28212	-0.763028	0.655212	1.13012	0.259815
5539	9868_at	YLL018C-A	COX19	YLL018C-A hypothetical protein identified by SAGE	-1.23169	-0.888935	0.55315	1.06504	0.502443
5627	9970_at	YLR346C	---	YLR346C weak similarity to YGR035c	-1.34119	-0.623634	0.878361	1.01787	0.0685922
5649	9996_at	YLR327C	---	YLR327C strong similarity to Stf2p	-1.28229	-0.744734	0.38111	1.21111	0.434804
86	10106_at	YLR214W	FRE1	YLR214W Ferric (and cupric) reductase	-1.47335	-0.492735	0.804416	0.944587	0.217081
106	10128_at	YLR193C	---	YLR193C similarity to G.gallus px19 and Msf1p	-0.713963	0.522038	-0.357486	1.48694	-0.937526
158	10189_at	YLR164W	---	YLR164W strong similarity to Sdh4p	-1.38057	-0.187999	0.800882	1.13305	-0.365361
159	10190_at	YLR165C	PUS5	YLR165C weak similarity to H.influenzae hypothetical protein HI0176	-1.20994	0.511807	-0.600563	1.38082	-0.0821276
328	10374_at	YLL056C	---	YLL056C weak similarity to Y.pseudotuberculosis CDP-3,6-dideoxy-D-glycero-L-glycero-4-hexulose-5-epimerase	-1.43796	-0.566999	0.75437	0.985663	0.264924
348	10413_at	YLL063C	AYT1	YLL063C transacetylase	-1.56795	0.215932	0.709199	0.948045	-0.305229
349	10414_at	YLL062C	MHT1	YLL062C weak similarity to M.leprae metH2 protein	-1.02565	-0.589383	-0.0606971	1.61018	0.0655557
383	10491_at	YKR066C	CCP1	YKR066C Cytochrome-c peroxidase	-1.28513	-0.741782	0.592288	1.17465	0.259977
388	10496_at	YKR071C	DRE2	YKR071C weak similarity to C.elegans hypothetical protein	-1.29909	-0.687394	0.309997	1.24961	0.426874
413	10524_at	YKR052C	MRS4	YKR052C mitochondrial carrier protein, highly homologous to Mrs3p	-1.56708	-0.241523	0.543902	1.07414	0.19057
487	10601_at	YKL051W	SFK1	YKL051W hypothetical protein	-1.04167	-0.989769	0.364284	1.28793	0.37923
497	10612_at	YKL040C	NFU1	YKL040C NifU-like protein B	-1.05133	-0.825949	0.0728864	1.44038	0.36401
508	10626_at	YKL070W	---	YKL070W similarity to B.subtilis transcriptional regulatory protein	-1.2618	-0.750475	0.483017	1.23476	0.294495
532	10652_at	YKL087C	CYT2	YKL087C cytochrome c1 heme lyase	-1.44802	-0.287838	0.443822	1.274	0.018038
535	10655_at	YKL084W	HOT13	YKL084W strong similarity to S.pombe hypothetical protein SPAC29B12	-0.50173	-0.087445	-0.906317	1.69668	-0.201191
615	10752_at	YKL167C	MRP49	YKL167C 16 kDa mitochondrial ribosomal large subunit protein	-1.13026	-0.551392	-0.0586815	1.54123	0.199108
878	11102_at	YJL100W	LSB6	YJL100W similarity to hypothetical C. elegans protein C56A3.8	-1.35942	-0.667479	0.400387	1.14745	0.479067
1106	3148_s_at	YCR096C	BUD5 /// MATALPHA2	YCR096C mating hormone a2	-1.48958	-0.392896	0.807801	0.982752	0.0919208
1166	4043_s_at	YIL162W	SUC2	YIL162W invertase (sucrose hydrolyzing enzyme)	-0.841031	-1.03598	0.0401446	1.43358	0.40329
1178	4066_at	YIR030C	DCG1	YIR030C involved in nitrogen-catabolite metabolism	-0.919641	-0.508229	-0.324069	1.66853	0.0834112
1266	4161_at	YIL056W	---	YIL056W similarity to YER064c	-1.20881	-0.914025	0.525492	1.07385	0.523489
1318	4217_at	YIL139C	REV7	YIL139C subunit of DNA polymerase-zeta (Pol-zeta), an enzyme whose sole function appears to be translesion synthesis	-1.5584	-0.401982	0.845571	0.748973	0.365842
1460	4415_at	YHR122W	---	YHR122W similarity to hypothetical C. elegans protein F45G2.a	-1.313	-0.598556	0.253393	1.31837	0.339788
1521	4480_at	YHR050W	SMF2	YHR050W localized to mitochondrial membrane	-0.957651	-1.0863	0.331305	1.26037	0.452277
1590	4550_at	YHL012W	---	YHL012W UDP Glucose pyrophosphorylase	-1.10319	-0.470027	-0.237469	1.56351	0.247178
1612	4576_at	YHL032C	GUT1	YHL032C glyerol kinase (converts glycerol to glycerol-3-phosphate	-0.862975	-1.12866	0.272614	1.32296	0.396058
1674	4769_at	YGR249W	MGA1	YGR249W Mga1p shows similarity to heat shock transcription factor	-1.18118	-0.99877	0.83747	0.720185	0.622294
1693	4789_at	YGR223C	HSV2	YGR223C weak similarity to hypothetical protein YFR021w	-1.1787	-0.94151	0.505023	1.09461	0.520576
1717	4815_at	YGR205W	---	YGR205W similarity to S.pombe hypothetical protein D89234	-0.751553	-1.10431	0.0877947	1.45189	0.316172
1814	4924_at	YGR088W	CTT1	YGR088W cytoplasmic catalase T	-0.858699	-1.00626	0.001371	1.43855	0.425039
1915	5037_at	YGL025C	PGD1	YGL025C Probable transcription factor, polyglutamine domain protein	-1.22604	1.10966	-0.461723	0.954328	-0.376233
2003	5137_at	YGL153W	PEX14	YGL153W Peroxisomal peripheral membrane protein (peroxin) involved in import of peroxisomal matrix proteins	-1.08969	-1.07512	0.630247	0.969781	0.56479
2031	5167_at	YGL168W	HUR1	YGL168W questionable ORF	-0.977123	-1.10125	0.392607	1.20166	0.484108
2103	5251_f_at	YGL261C	PAU4	YGL261C strong similarity to members of the Srp1/Tip1 family	-1.29568	-0.859198	0.720057	0.849964	0.584861
2225	5421_i_at	YFL067W	---	YFL067W similarity to mouse period clock protein	-1.36763	0.367611	-0.340282	1.37031	-0.0300095
2332	5621_at	YER092W	IES5	YER092W hypothetical protein	-1.38	-0.330797	1.22019	0.679453	-0.188845
2353	5644_at	YER071C	---	YER071C hypothetical protein	-0.904424	-0.847553	-0.154835	1.51096	0.395852
2456	5751_at	YEL039C	CYC7	YEL039C iso-2-cytochrome c	-0.37171	-0.782723	-0.711484	1.64082	0.225093
2522	5955_at	YDR531W	---	YDR531W similarity to hypothetical A. thaliana and C. elegans proteins	-0.617615	0.691763	-1.21234	1.28412	-0.145927
2579	6019_at	YDR460W	TFB3	YDR460W TFIIH subunit Tfb3 , contains ring finger motif\; similar to mammalian CAK subunit	-1.43653	-0.446895	0.967474	0.894548	0.0213988
2831	6298_at	YDR196C	---	YDR196C similarity to C.elegans hypothetical protein T05G5.5	-0.729083	0.310237	-1.02145	1.52377	-0.0834769
2832	6299_at	YDR197W	CBS2	YDR197W cytochrome b translational activator	-0.366853	-0.201841	-1.10249	1.6143	0.0568866
2908	6387_at	YDR107C	---	YDR107C strong similarity to Emp70 protein	-1.3626	0.520229	-0.397555	1.30768	-0.0677564
2918	6397_at	YDR073W	SNF11	YDR073W component of SWI\/SNF global transcription activator complex	-1.52046	-0.476454	0.553387	0.959553	0.48397
2954	6435_at	YDR066C	---	YDR066C similarity to hypothetical protein YER139c	-0.882531	-0.170762	-0.642658	1.66677	0.0291827
2975	6458_at	YDR043C	NRG1	YDR043C Suppressor of SNf	-1.33525	-0.772757	0.544654	1.00672	0.556632
2981	6464_at	YDR003W	---	YDR003W strong similarity to hypothetical protein YBR005w	-1.37413	-0.658913	0.388152	1.11749	0.527401
2985	6468_at	YDR007W	TRP1	YDR007W n-(5'-phosphoribosyl)-anthranilate isomerase	-1.28163	1.11706	-0.243485	0.899395	-0.491333
2987	6472_at	YDR011W	SNQ2	YDR011W ABC transporter	-1.16946	-0.933416	0.451247	1.13689	0.514745
2997	6483_at	YDL024C	DIA3	YDL024C strong similarity to acid phosphatase	-0.782966	-1.05706	-0.0286284	1.44562	0.423028
3042	6539_at	YDL059C	RAD59	YDL059C A mutation in this gene results in RADiation sensitivity and recombination defects, which are general properties of the RAD52 epistasis group mutants. rad59 is epistatic to rad52 for its repai	-1.57972	-0.195015	0.871819	0.83795	0.0649667
3106	6606_at	YDL125C	HNT1	YDL125C Yeast member of the Histidine Triad protein family (HIT)	-1.48915	-0.432381	1.02116	0.721655	0.178713
3184	6694_at	YDL214C	PRR2	YDL214C strong similarity to putative protein kinase NPR1	-0.956369	-1.08081	0.280296	1.26272	0.494164
3238	6796_at	YCR101C	---	YCR101C strong similarity to Pep1p	-1.41141	0.375999	0.234106	1.26399	-0.462677
3404	7099_at	YBR281C	---	YBR281C Probable G-protein, -transducin type	-1.02818	0.136896	-0.760353	1.52654	0.125097
3452	7150_at	YBR194W	---	YBR194W hypothetical protein	-1.49028	-0.510946	0.588833	1.00101	0.411385
3495	7198_at	YBR152W	SPP381	YBR152W U4\/U6.U5-associated snRNP protein\; contains a PEST proteolysis motif	-1.56987	0.0428453	0.557334	1.09841	-0.128719
3614	7331_at	YBR018C	GAL7	YBR018C galactose-1-phosphate uridyl transferase	-1.65352	0.00567323	0.274422	1.03842	0.334999
3696	7419_at	YBL033C	RIB1	YBL033C GTP cyclohydrolase II	-1.42998	-0.379805	1.07236	0.809765	-0.0723489
3755	7553_at	YPR200C	ARR2	YPR200C Required for arsenate but not for arsenite resistance	-1.17832	-0.927803	0.403492	1.11444	0.588186
3794	7602_at	YPR158W	---	YPR158W similarity to YGR142w	-1.46464	0.73758	-0.145912	1.11046	-0.237482
4082	7922_at	YPL148C	PPT2	YPL148C Phosphopantetheine	-1.0918	-0.730462	-0.0281163	1.45512	0.395252
4204	8162_at	YOR363C	PIP2	YOR363C Activator of peroxisome proliferation	-1.01665	-0.640121	-0.199329	1.55828	0.297828
4357	8338_at	YOR226C	ISU2	YOR226C NifU-like protein A	-1.6451	0.072714	0.817421	0.78687	-0.0319058
4412	8399_at	YOR152C	---	YOR152C hypothetical protein	-1.62308	-0.100979	0.796131	0.845443	0.0824885
4421	8408_at	YOR161C	PNS1	YOR161C similarity to C.elegans cosmid F35C8	-0.864477	-0.994727	-0.00505318	1.44469	0.419564
4491	8486_at	YOR058C	ASE1	YOR058C encodes component of the spindle midzone	-0.813306	-0.707061	-0.38167	1.61587	0.286169
4567	8569_at	YOR008C	SLG1	YOR008C Cell wall integrity and stress response component 1	-0.85443	-1.06044	0.05464	1.38411	0.476117
4661	8672_at	YOL116W	MSN1	YOL116W 43 kDa protein, transcriptional activator	-1.33077	-0.436799	0.0259641	1.38119	0.360419
4668	8679_at	YOL109W	ZEO1	YOL109W Overexpression yields resistance to Zeocin	-1.75811	0.436563	0.177039	0.699121	0.445383
4695	8720_f_at	YOL161C	PAU4	YOL161C strong similarity to members of the Srp1p/Tip1p family	-1.39627	-0.732244	0.759907	0.67327	0.695338
4851	8945_at	YNL087W	TCB2	YNL087W weak similarity to synaptogamines	-1.19302	-0.822912	0.216522	1.24155	0.557853
5136	9359_at	YMR265C	---	YMR265C hypothetical protein	-1.40191	-0.426575	1.14897	0.728148	-0.0486299
5182	9407_at	YMR225C	MRPL44	YMR225C Mitochondrial ribosomal protein MRPL44 (YmL44)	-1.10926	-0.441011	-0.373944	1.50244	0.421773
5451	9702_at	YML054C	CYB2	YML054C Cytochrome b2 [L--lactate cytochrome-c oxidoreductase]	-0.816706	-1.0142	-0.0706293	1.44649	0.455054
5538	9865_f_at	YLR461W	PAU4	YLR461W member of the seripauperin protein\/gene family (see Gene_class PAU)	-1.30837	-0.744944	1.12105	0.610886	0.321384
5591	9928_at	YLR393W	ATP10	YLR393W essential for assembly of a functional mitochondrial ATPase complex	-1.31754	-0.683004	1.20044	0.535074	0.265022
21	10027_at	YLR312C	---	YLR312C hypothetical protein	-1.04285	-0.889222	0.0513242	1.359	0.521754
128	10157_at	YLR177W	---	YLR177W similarity to suppressor protein Psp5p	-0.778053	-1.2222	0.202665	1.24817	0.549421
151	10182_at	YLR152C	---	YLR152C similarity to YOR3165w and YNL095c	-0.928112	-0.9008	-0.0732216	1.4574	0.444731
190	10227_at	YLR108C	---	YLR108C strong similarity to YDR132c	-1.70063	0.114336	0.546529	0.877332	0.16243
371	10479_at	YKR098C	UBP11	YKR098C Ubiquitin-specific protease	-1.31219	-0.787424	0.490937	1.05251	0.556165
533	10653_at	YKL086W	SRX1	YKL086W hypothetical protein	-1.73165	0.0343461	0.592913	0.691549	0.412838
1000	11250_s_at	YJL222W	VTH2	YJL222W strong similarity to Pep1p	-1.34177	-0.743915	0.454081	1.04923	0.582382
1251	4142_at	YIL029C	---	YIL029C strong similarity to hypothetical protein YPR071w	-0.889656	-1.17852	0.329063	1.18504	0.554067
1355	4255_at	YIL146C	ECM37	YIL146C ExtraCellular Mutant	-1.58979	-0.331026	0.830669	0.74352	0.346629
1519	4477_at	YHR048W	---	YHR048W similarity to multidrug resistance proteins	-1.4633	-0.625482	0.626294	0.785262	0.677229
1528	4487_at	YHR059W	FYV4	YHR059W weak similarity to Ustilago hordei B east mating protein 2	-1.59839	-0.181203	0.187602	1.03043	0.561562
1536	4495_at	YHR021W-A	ECM12	YHR021W-A ExtraCellular Mutant	-0.896921	-1.02711	0.0142003	1.35281	0.557019
1584	4544_at	YHL018W	---	YHL018W Dimerization cofactor of homeodomian protein NF1-alpha	-0.657247	-1.3307	0.235973	1.1976	0.554374
1668	4763_at	YGR243W	---	YGR243W strong similarity to hypothetical protein YHR162w	-1.59137	0.445996	0.706053	0.800012	-0.36069
1751	4854_at	YGR153W	---	YGR153W hypothetical protein	-1.26158	-0.634417	1.30141	0.557564	0.0370211
1752	4855_at	YGR154C	---	YGR154C strong similarity to hypothetical proteins YKR076w and YMR251w	-1.08618	-0.912166	0.160977	1.28902	0.54835
1774	4878_at	YGR133W	PEX4	YGR133W Member of ubiquitin-conjugating protein family	-1.5732	0.386868	0.823073	0.743748	-0.380493
1995	5128_at	YGL114W	---	YGL114W weak similarity to H.influenzae permease	-1.11547	-0.935448	0.256756	1.21741	0.57676
2159	5340_at	YFR041C	ERJ5	YFR041C weak similarity to dnaJ-like heat shock proteins	-0.856935	-0.994652	-0.0992464	1.4018	0.549033
2501	5919_at	YDR540C	---	YDR540C hypothetical protein	-1.00741	-1.13558	0.489963	1.03779	0.615236
2855	6327_at	YDR137W	RGP1	YDR137W Reduced growth phenotype	-1.63931	0.838863	0.308072	0.689383	-0.197008
2897	6373_g_at	YDR093W	DNF2	YDR093W similarity to P.falciparum ATPase 2	-1.53103	-0.159146	1.07713	0.682362	-0.069317
2914	6393_at	YDR069C	DOA4	YDR069C ubiquitin isopeptidase	-1.15143	-0.901742	0.263835	1.20339	0.585947
2942	6423_at	YDR054C	CDC34	YDR054C ubiquitin-conjugating enzyme, E2	-1.35781	-0.758783	0.544567	0.941583	0.630446
3011	6501_at	YDL006W	PTC1	YDL006W serine-threonine protein phosphatase	-1.17068	0.127344	-0.661033	1.4538	0.250569
3047	6544_at	YDL054C	MCH1	YDL054C hypothetical protein	-0.788566	-1.07439	-0.0413495	1.40435	0.49995
3512	7216_at	YBR125C	PTC4	YBR125C Probable phosphoprotein phosphatase (EC 3.1.3.16)	-1.25495	-0.911205	0.853127	0.606746	0.706284
3584	7300_at	YBR077C	---	YBR077C hypothetical protein	-1.31889	-0.442267	-0.120523	1.31505	0.566629
3754	7552_at	YPR199C	ARR1	YPR199C Similar to transcriptional regulatory elements YAP1 and cad1	-1.07868	-0.79949	-0.0635643	1.36334	0.57839
3756	7554_at	YPR201W	ARR3	YPR201W involved in arsenite transport	-0.825938	-1.29642	0.467449	0.984361	0.670551
3867	7687_at	YPR067W	ISA2	YPR067W weak similarity to F.alni nitrogen fixation protein	-1.09016	-0.901078	0.131801	1.28572	0.573716
3934	7763_at	YPR011C	---	YPR011C similarity to ADP/ATP carrier proteins and Graves disease carrier protein	-1.11544	-0.845193	0.0495283	1.28175	0.629355
3993	7828_at	YPL061W	ALD6	YPL061W cytosolic aldehyde dehydrogenase	-1.16231	-0.867562	0.186031	1.20641	0.637431
4125	7969_at	YPL191C	---	YPL191C strong similarity to YGL082w	-0.586109	-1.20447	-0.12491	1.37939	0.536094
4659	8669_at	YOL119C	MCH4	YOL119C similarity to monocarboxylate transporter proteins	-1.319	-0.756613	0.369261	1.0718	0.634556
4732	8816_at	YNR057C	BIO4	YNR057C dethiobiotin synthetase	-1.67502	-0.186026	0.572451	0.614433	0.674158
4907	9007_at	YNL161W	CBK1	YNL161W Protein kinase	-1.1699	-0.51305	1.49309	0.34065	-0.150792
4977	9090_at	YNL213C	---	YNL213C hypothetical protein	-1.63499	0.14368	-0.0330135	1.02984	0.494477
5042	9160_at	YNL279W	PRM1	YNL279W hypothetical protein	-1.58573	-0.246544	1.03951	0.274199	0.518561
5055	9174_at	YNL310C	---	YNL310C similarity to S.pombe hypothetical protein SPAC24H6.02c	-1.68521	-0.118525	0.415131	0.763523	0.625079
5133	9356_at	YMR262W	---	YMR262W similarity to S.pombe scn1 protein	-1.06638	-0.919516	0.116577	1.29282	0.576502
5395	9638_at	YMR016C	SOK2	YMR016C displays homologies to several transcription factors	-1.3442	-0.623336	1.23178	0.459089	0.276665
5608	9949_at	YLR368W	MDM30	YLR368W hypothetical protein	-0.320311	-1.6116	0.499047	0.827245	0.605617
24	10030_at	YLR315W	NKP2	YLR315W weak similarity to rat apolipoprotein A-IV	-1.64397	-0.154574	0.256217	0.867187	0.675138
164	10199_at	YLR125W	---	YLR125W hypothetical protein	-1.33367	1.32881	-0.531685	0.388598	0.147949
474	10588_at	YKL019W	RAM2	YKL019W CAAX farnesyltransferase alpha subunit	-1.26221	-0.817881	0.295159	1.06247	0.722459
711	10915_at	YJR122W	CAF17	YJR122W CCR4 associated factor	-1.19838	-0.860918	0.240192	1.14453	0.674578
844	11065_at	YJL048C	UBX6	YJL048C similarity to hypothetical protein YBR273c	-1.17243	-0.911945	0.272854	1.10388	0.707649
1001	11251_s_at	YJL221C	---	YJL221C homology to maltase(alpha-D-glucosidase)	-1.33027	-0.798983	0.501833	0.902966	0.724452
1065	11347_at	YAL020C	ATS1	YAL020C Protein with similarity to human RCC1 protein	-0.972507	-1.04586	1.30382	0.306363	0.408182
1116	3403_f_at	YDR542W	PAU4	YDR542W strong similarity to subtelomeric encoded proteins	-0.952992	-0.892735	1.49053	0.248543	0.106653
1221	4109_at	YIL015W	BAR1	YIL015W encodes a-cell barrier activity on alpha factor	-0.0145487	-1.72364	0.671887	0.466402	0.599902
1223	4112_at	YIL013C	PDR11	YIL013C Putative member of the ABC family of membrane transporters	-0.710713	-1.41155	0.701204	0.733348	0.687706
1236	4126_at	YIL045W	PIG2	YIL045W Protein with 30 percent identity to protein corresponding to YER054	-1.03125	-0.864969	-0.0568012	1.34933	0.603691
1360	4280_f_at	YIL176C	PAU4	YIL176C strong similarity to members of the Srp1p/Tip1p family	-1.37613	-0.614718	1.06703	0.176321	0.74749
1537	4496_at	YHR022C	---	YHR022C RAS-related protein	-0.81476	-1.13273	1.37423	0.298178	0.275091
1601	4563_f_at	YHL046C	PAU4	YHL046C strong similarity to members of the Srp1p/Tip1p family	-1.24942	-0.434799	1.47764	0.25354	-0.0469567
1775	4879_at	YGR134W	CAF130	YGR134W hypothetical protein	-0.893235	-1.17519	0.238404	1.12683	0.703187
1801	4911_at	YGR075C	PRP38	YGR075C RNA splicing factor	-1.1626	-0.637038	-0.141939	1.38159	0.559988
1893	5014_at	YGL003C	CDH1	YGL003C protein required for Clb2 and Ase1 degradation	-0.330393	-1.55069	0.254321	1.03513	0.591626
1902	5023_at	YGR006W	PRP18	YGR006W RNA splicing factor associated with U5 snRNP	-0.841843	-1.20233	0.212635	1.16397	0.667573
2375	5666_at	YER054C	GIP2	YER054C Glc7-interacting protein\; shares homology with PIG2\; contains conserved 25 residue motif, called the GVNK motif, also found in GAC1, PIG1, PIG2, and RGI, the mammalian type 1 phosphatase tar	-0.973904	-0.973181	-0.00440844	1.29217	0.659323
2387	5679_at	YER024W	YAT2	YER024W similarity to carnitine O-acetyltransferase Yat1p	-1.01996	-0.950079	0.0548894	1.28934	0.625809
2402	5694_at	YER039C	HVG1	YER039C Homologous to VRG4	-0.526334	-1.49728	0.454435	0.931978	0.637203
2403	5695_at	YER040W	GLN3	YER040W positive nitrogen regulatory protein	-0.262395	-1.45996	-0.0529483	1.22006	0.555247
2460	5755_at	YEL035C	---	YEL035C protein of unknown function	-1.31856	-0.835479	0.659732	0.670787	0.823517
2643	6089_at	YDR392W	SPT3	YDR392W transcription factor, member of the histone acetyltransferase SAGA complex	-1.38777	-0.405497	-0.0701059	1.2221	0.641268
2662	6111_at	YDR369C	XRS2	YDR369C DNA repair protein	-0.818994	-1.33342	0.655375	0.72449	0.77255
2694	6145_at	YDR314C	---	YDR314C weak similarity to hypothetical S.pombe protein	-1.31708	-0.573306	-0.0073733	1.20949	0.688269
2752	6209_at	YDR244W	PEX5	YDR244W 69-kDa protein containing tetratricopeptide repeat (TPR)	0.023682	-1.62674	0.0474948	1.04332	0.512236
2917	6396_at	YDR072C	IPT1	YDR072C inositolphosphotransferase 1	-1.23318	-0.888851	0.375488	0.98059	0.765948
3090	6588_at	YDL098C	SNU23	YDL098C hypothetical protein	-0.8844	0.899439	-1.14223	1.04779	0.0794033
3253	6815_at	YCR073W-A	SOL2	YCR073W-A shows similarity to glucose-6-phosphate dehydrogenase non-catalytic domains\; homologous to Sol1p and Sol3p	-1.45315	-0.549057	0.286573	0.986428	0.729203
3285	6851_at	YCR019W	MAK32	YCR019W MAK32 sugar kinase	-0.801381	-1.03668	-0.142658	1.37837	0.602344
3360	6956_s_at	YCL074W	---	YCL074W Reverse transcriptase	-1.32743	-0.596051	1.29407	0.244119	0.385295
3929	7758_at	YPR006C	ICL2	YPR006C Isocitrate lyase, may be nonfunctional	-0.734622	-1.3133	0.260551	1.08123	0.70614
3969	7801_at	YPL042C	SSN3	YPL042C a cyclin(SSN8)-dependent serine\/threonine protein kinase	-1.14926	-0.0246376	-0.67544	1.43081	0.418533
4666	8677_at	YOL111C	---	YOL111C weak similarity to human ubiquitin-like protein GDX	-1.48146	-0.472253	0.226218	1.00335	0.724143
4667	8678_at	YOL110W	SHR5	YOL110W Involved in RAS localization and palmitoylation	-1.09637	-0.870634	0.015422	1.23597	0.71561
4671	8683_at	YOL151W	GRE2	YOL151W induced by osmotic stress\; similar to dihydroflavonol 4-reductase from plants	-1.63169	-0.245504	0.364383	0.745258	0.767553
4776	8862_at	YNR014W	---	YNR014W weak similarity to hypothetical protein YMR206w	-1.19334	-0.895805	0.281835	1.07812	0.729187
4935	9040_at	YNL173C	MDG1	YNL173C multicopy suppressor of bem1 mutation, may be involved in G-protein mediated signal transduction	-1.21215	-0.824411	0.17599	1.14147	0.719109
5193	9418_at	YMR193W	MRPL24	YMR193W Mitochondrial ribosomal protein MRPL24 (YmL24)	-0.756532	-1.22253	1.24387	0.127165	0.608029
5246	9476_at	YMR164C	MSS11	YMR164C Predicted 758 amino acid polypeptide with poly-glutamine and poly-asparagine domains	-1.20348	-0.944487	0.454015	0.943664	0.750292
5472	9725_at	YML074C	FPR3	YML074C Prolyl cis-trans isomerase, also called proline rotamase or peptidylprolyl cis-trans isomerase (PPIase)	-1.18002	-0.997851	0.584778	0.775153	0.817938
5537	9864_at	YLR460C	---	YLR460C similarity to C.carbonum toxD protein	-1.25967	-0.861437	0.374212	0.92497	0.821923
5571	9906_at	YLR415C	---	YLR415C questionable ORF	-1.41636	-0.306532	-0.13296	1.21093	0.644931
399	10508_at	YKR083C	DAD2	YKR083C weak similarity to S.japonicum paramyosin	-0.72675	-1.26144	1.19451	0.133402	0.660269
1146	3907_f_at	YAL068C	PAU4	YAL068C strong similarity to subtelomeric encoded proteins	-1.31862	-0.66881	1.12138	0.131832	0.734213
1176	4064_at	YIR028W	DAL4	YIR028W allantoin permease	-1.20208	-0.96439	0.521657	0.830255	0.814558
1340	4240_at	YIL161W	---	YIL161W hypothetical protein	-1.28082	-0.664337	1.14545	0.0214847	0.77823
1527	4486_at	YHR058C	---	YHR058C RNA polymerase II transcriptional regulation mediator	-1.46263	-0.388714	1.02397	0.0144311	0.812945
1604	4566_at	YHL042W	---	YHL042W similarity to subtelomeric encoded proteins	-1.14	-0.92363	0.183672	1.09241	0.787546
1607	4570_at	YHL038C	CBP2	YHL038C Cytochrome B pre-mRNA processing protein	-1.30986	-0.835892	0.718151	0.554425	0.873173
1976	5107_at	YGL090W	LIF1	YGL090W Ligase Interacting Factor 1\; physically interacts with DNA ligase 4 protein (Lig4p)	-0.812729	-0.902936	-0.320167	1.43587	0.599965
2008	5143_at	YGL146C	---	YGL146C hypothetical protein	-0.876775	-1.22863	0.317423	1.0001	0.787885
2045	5183_at	YGL196W	---	YGL196W hypothetical protein	-0.491512	-1.19074	-0.262423	1.40869	0.535983
2132	5303_at	YFR049W	YMR31	YFR049W mitochondrial ribosomal protein (precursor)	-0.783469	-1.0964	-0.0861315	1.33234	0.633662
2404	5696_at	YER041W	YEN1	YER041W weak similarity to DNA repair protein Rad2p and Dsh1p	-0.971667	-1.20767	0.692492	0.664359	0.822485
2748	6205_at	YDR285W	ZIP1	YDR285W Synaptonemal complex protein, component of the central element	-1.26565	-0.859541	0.38921	0.890427	0.845558
2840	6309_at	YDR163W	CWC15	YDR163W weak similarity to S.pombe hypothetical protein	-1.49127	-0.477776	0.257462	0.947378	0.764211
3084	6582_at	YDL104C	QRI7	YDL104C similarity to H.influenzae sialoglycoprotease (gcp)	-1.60814	0.0665105	-0.104012	0.972117	0.673524
3221	6763_at	YCL008C	STP22	YCL008C homologous to mouse and human Tsg101 tumor susceptibility genes	-1.03032	-0.978008	0.067134	1.18659	0.75461
3239	6797_at	YCR102C	---	YCR102C Alcohol dehydrogenase	-1.23138	-0.877751	0.326199	0.984843	0.798086
3333	6906_at	YCL026C-A	FRM2	YCL026C-A Protein involved in the integration of lipid signaling pathways with cellular homeostatis	-1.32869	-0.786035	0.415246	0.839548	0.859926
3379	7069_at	YBR296C	PHO89	YBR296C Homolog to phosphate-repressible phosphate permease	-1.20464	-0.951068	0.466554	0.84399	0.845168
3477	7178_at	YBR176W	ECM31	YBR176W Alpha-Ketoisovalerate Hydroxymethyltransferase	-1.24721	-0.813746	0.20866	1.03395	0.818352
3848	7662_at	YPR086W	SUA7	YPR086W transcription factor TFIIB homolog	-1.74025	0.558397	0.639996	0.0436328	0.498223
3877	7699_at	YPR036W	VMA13	YPR036W 54-kDa vacuolar H(+) ATPase subunit of V1 sector	-0.137524	-0.894324	-0.833321	1.5439	0.321266
4130	7974_at	YPL230W	---	YPL230W Up in StarVation	-1.13251	-0.834849	0.0106637	1.20859	0.748105
4131	7975_at	YPL229W	---	YPL229W weak similarity to YMR181c	-0.973186	-1.18451	0.465446	0.871938	0.820316
4215	8176_at	YOR377W	ATF1	YOR377W Alcohol acetyltransferase	-1.15752	-0.845696	0.0656583	1.14705	0.790515
4670	8681_at	YOL107W	---	YOL107W weak similarity to human PL6 protein	-0.706464	-1.27966	0.104883	1.14416	0.737084
4712	8785_at	YNR074C	---	YNR074C weak similarity to B.subtilis nitrite reductase (nirB)	-1.17416	-0.879678	0.164047	1.07706	0.81273
4713	8786_f_at	YNR076W	PAU4	YNR076W member of the seripauperin protein\/gene family	-1.18448	-0.967986	0.831938	0.441205	0.879327
4736	8820_at	YNR061C	---	YNR061C weak similarity to hypothetical protein YDL218w	-1.30823	-0.217125	-0.39251	1.31122	0.606654
4814	8905_at	YNL036W	---	YNL036W involved in secretion of proteins that lack classical secretory signal sequences	-0.992868	-1.03089	0.0826858	1.14486	0.796211
1	10001_at	YLR332W	MID2	YLR332W Protein required for mating	-1.14515	-0.854535	0.0560144	1.15394	0.789736
702	10906_at	YJR113C	RSM7	YJR113C similarity to bacterial, chloroplast and mitochondrial ribosomal protein S7	-1.55245	-0.345531	0.791255	0.212792	0.893939
787	10998_at	YJR021C	REC107	YJR021C meiotic recombination protein	-1.01916	-1.14803	0.500749	0.788095	0.878347
950	11180_at	YJL158C	CIS3	YJL158C Protein with homology to Hsp150p and Pir1p, Pir2p, and Pir3p	-0.973602	-0.667659	-0.415829	1.42705	0.630044
1028	11308_s_at	YAR068W	---	YAR068W Potential membrane protein	-0.579288	-1.26824	-0.0841246	1.26854	0.663116
1123	3625_at	YNR075W	COS10	YNR075W Protein with strong similarity to subtelomerically-encoded proteins such as Cos5p, Ybr302p, Cos3p, Cos1p, Cos4p, Cos8p, Cos6p, Cos9p	-1.21428	-0.936427	0.80655	0.454444	0.889713
1231	4121_at	YIL006W	---	YIL006W similarity to Flx1p	-0.702742	-1.22189	-0.0228406	1.21486	0.732617
1311	4208_at	YIL102C	---	YIL102C strong similarity to YIL014c-a	-0.497559	-1.23649	1.4795	0.160657	0.0938897
1385	4336_at	YHR176W	FMO1	YHR176W Dimethylaniline monoxygenase	-0.99065	-0.894107	-0.127764	1.30437	0.708152
1415	4367_at	YHR162W	---	YHR162W strong similarity to hypothetical protein YGR243w	-1.05601	-0.999876	0.151952	1.10931	0.794627
1485	4443_at	YHR105W	YPT35	YHR105W weak similarity to Mvp1p	-0.897417	-1.1565	0.173567	1.11219	0.76816
1494	4452_at	YHR071W	PCL5	YHR071W G1\/S cyclin (weak)	-1.22711	-0.864134	0.261113	0.962959	0.867175
1515	4473_i_at	YHR044C	---	YHR044C 2-deoxyglucose-6-phosphate phosphatase	-1.3723	-0.404481	-0.136057	1.18575	0.727086
1561	4521_at	YHR004C	NEM1	YHR004C similarity to YLL010c, YLR019w	-0.524144	-1.26094	-0.164494	1.29713	0.652457
1605	4568_at	YHL040C	ARN1	YHL040C similarity to C.carbonum toxin pump	-1.47104	-0.417327	0.0838402	1.0178	0.786725
1662	4756_at	YGR236C	---	YGR236C questionable ORF	-0.371703	-1.08461	-0.523906	1.46463	0.515584
2213	5400_at	YFL030W	AGX1	YFL030W similarity to several transaminases	-1.06202	-0.942591	0.039401	1.14237	0.822845
2215	5402_at	YFL028C	CAF16	YFL028C ABC ATPase	-1.07502	-0.5731	-0.384305	1.40533	0.627092
2503	5921_at	YDR525W-A	SNA2	YDR525W-A hypothetical protein identified by SAGE	-1.08532	-0.977441	0.154491	1.05922	0.849052
2507	5937_at	YDR513W	TTR1	YDR513W Glutaredoxin (thioltransferase) (glutathione reductase)	-1.35713	-0.677874	0.223082	0.96683	0.845087
3180	6690_at	YDL218W	---	YDL218W weak similarity to hypothetical protein YNR061c	-0.967977	-0.827605	1.53022	0.107049	0.158315
3242	6800_at	YCR106W	RDS1	YCR106W Transcription regulator	-1.14288	-0.828705	0.00725574	1.17932	0.785011
4318	8294_at	YOR273C	TPO4	YOR273C similarity to resistance proteins	-1.1418	-0.975621	0.298428	0.932263	0.886729
5577	9913_at	YLR422W	---	YLR422W similarity to human DOCK180 protein	-0.44698	-0.336482	-1.07336	1.5652	0.291623
423	10534_at	YKR017C	---	YKR017C similarity to human hypothetical KIAA0161 protein	-0.988484	-0.83644	-0.229454	1.31037	0.744004
999	11249_f_at	YJL223C	PAU4	YJL223C strong similarity to members of the Srp1p/Tip1p family	-1.16047	-0.981373	0.784117	0.401665	0.956058
1059	11341_at	YAL026C	DRS2	YAL026C Membrane-spanning Ca-ATPase (P-type),member of the cation transport (E1-E2) ATPases	0.331875	-1.78234	0.418255	0.463961	0.568253
1180	4068_at	YIR032C	DAL3	YIR032C ureidoglycolate hydrolase	-1.57911	-0.230117	0.777316	0.117944	0.913965
1314	4212_g_at	YIL099W	SGA1	YIL099W intracellular glucoamylase	-0.80336	-1.24688	0.179685	1.0305	0.840052
2227	5423_s_at	YFL057C	AAD4	YFL057C strong similarity to aryl-alcohol dehydrogenases	-1.18662	-0.887109	0.196831	0.98767	0.889231
2949	6430_at	YDR061W	---	YDR061W similarity to E.coli modF and photorepair protein phrA	-1.15971	-0.938242	0.247467	0.9515	0.898987
4889	8988_at	YNL134C	---	YNL134C similarity to C.carbonum toxD gene	-1.33467	-0.731674	0.273351	0.872381	0.920615
333	10379_at	YLL051C	FRE6	YLL051C similar to FRE2	-1.25247	-0.895403	0.532632	0.663758	0.951478
351	10416_at	YLL060C	GTT2	YLL060C Glutathione transferase	-1.24287	-0.832402	0.225954	0.950536	0.898782
352	10418_at	YLL058W	---	YLL058W similarity to N.crassa O-succinylhomoserine (thiol)-lyase	-1.14645	-0.808908	-0.0330358	1.15754	0.830853
384	10492_at	YKR067W	GPT2	YKR067W strong similarity to Sct1p	-1.04479	-0.912814	-0.0503427	1.17239	0.83555
1057	11339_at	YAL028W	FRT2	YAL028W similarity to hypothetical protein YOR324c	-0.927103	-1.18186	0.286466	0.932049	0.890451
1285	4182_at	YIL084C	SDS3	YIL084C Functions are similar to those of SIN3 and RPD3	-0.510157	-1.31351	1.13396	-0.150488	0.840189
1316	4214_at	YIL097W	FYV10	YIL097W hypothetical protein	-0.723463	-1.30805	0.174823	1.00386	0.85283
1887	5007_at	YGL010W	---	YGL010W similarity to hypothetical S. pombe protein	-0.545848	-1.21064	-0.246272	1.29311	0.709658
2136	5307_at	YFR053C	---	YFR053C Hexokinase I (PI) (also called Hexokinase A)	-0.792132	-1.13153	-0.0754622	1.2096	0.789523
3441	7138_at	YBR228W	SLX1	YBR228W similarity to hypothetical A.thaliana protein	-1.01464	-1.12174	0.358354	0.84953	0.928491
4069	7909_at	YPL161C	BEM4	YPL161C Involved in polarity establishment and bud emergence\; interacts with the Rho1p small GTP-binding protein	-0.351748	-1.29374	-0.307113	1.29401	0.658581
4361	8342_at	YOR230W	WTM1	YOR230W Transcriptional modulator	-0.306828	-0.6817	-0.944842	1.54955	0.383824
4691	8716_s_at	YOL165C	AAD3	YOL165C Hypothetical aryl-alcohol dehydrogenase (AAD)	-0.897446	-1.07641	-0.0163141	1.16132	0.828848
4876	8973_at	YNL104C	LEU4	YNL104C alpha-isopropylmalate synthase (2-Isopropylmalate Synthase)	-0.929149	-1.12559	0.136296	1.03317	0.885272
1447	4402_at	YHR109W	CTM1	YHR109W hypothetical protein	-0.913698	-0.735213	-0.44504	1.3892	0.704746
2059	5200_at	YGL180W	ATG1	YGL180W Protein kinase	-0.97921	-1.07413	0.123504	1.03567	0.894162
2178	5359_at	YFR017C	---	YFR017C hypothetical protein	-0.804947	-1.06833	-0.168491	1.24218	0.799586
2510	5940_at	YDR516C	EMI2	YDR516C strong similarity to glucokinase	-0.748094	-1.15527	-0.106066	1.19907	0.810357
2540	5974_at	YDR505C	PSP1	YDR505C high copy suppressor of ts mutations in DNA polymerase alpha	-0.69455	-0.534742	-0.808833	1.5193	0.518829
2695	6146_at	YDR315C	IPK1	YDR315C hypothetical protein	-0.877604	-1.12969	0.0454242	1.09733	0.864534
3864	7683_at	YPR063C	---	YPR063C hypothetical protein	-1.60636	0.2171	-0.227629	0.89055	0.726342
3997	7832_at	YPL057C	SUR1	YPL057C Multicopy suppressor of cls2-2\; also suppresses rvs161 mutations	-1.36059	-0.706597	0.313409	0.794934	0.958842
4627	8635_at	YOL062C	APM4	YOL062C Clathrin associated protein, medium subunit	-1.00598	-0.805093	-0.263066	1.28161	0.792523
5137	9360_at	YMR266W	---	YMR266W similarity to A.thaliana hyp1 protein	-1.08561	-0.958698	0.100206	1.00769	0.936409
5604	9943_at	YLR364W	---	YLR364W hypothetical protein	-0.748003	-0.849538	-0.502481	1.41143	0.688595
157	10188_at	YLR163C	MAS1	YLR163C mitochondrial processing protease subunit	-1.28011	-0.74506	0.134014	0.946855	0.944302
314	10357_at	YLL029W	---	YLL029W similarity to M.jannaschii X-Pro dipeptidase and S.pombe hypothetical protein	-1.18772	-0.486134	-0.37102	1.27201	0.772862
335	10381_at	YLL049W	---	YLL049W hypothetical protein	-0.870621	-0.892588	-0.330513	1.3154	0.778318
767	10975_at	YJR046W	TAH11	YJR046W weak similarity to Xenopus vimentin 4	-1.08866	-0.705133	-0.273971	1.26272	0.805045
864	11086_at	YJL071W	ARG2	YJL071W Acetylglutamate Synthase	-0.852549	-0.795668	-0.456949	1.38076	0.724402
919	11146_at	YJL101C	GSH1	YJL101C gamma-glutamylcysteine synthetase	-1.17853	-0.782254	-0.0298452	1.08735	0.903278
1191	4079_at	YIL003W	CFD1	YIL003W strong similarity to Nbp35p and human nucleotide-binding protein	-1.29556	-0.633607	-0.023223	1.05864	0.893757
1620	4584_at	YHL024W	RIM4	YHL024W RNA binding domain (N-term) with asparagine rich region?	-0.84976	-1.12087	-0.0277343	1.10888	0.889477
1943	5070_at	YGL081W	---	YGL081W hypothetical protein	-0.600089	-0.868834	-0.619063	1.4452	0.642785
2057	5197_at	YGL183C	MND1	YGL183C hypothetical protein	-0.782759	-0.91764	-0.395852	1.35747	0.738777
2564	6001_at	YDR487C	RIB3	YDR487C 3,4-dihydroxy-2-butanone 4-phosphate synthase	-1.22302	-0.826695	0.154697	0.921646	0.973368
2627	6073_at	YDR376W	ARH1	YDR376W adrenodoxin oxidoreductase homolog	-0.697325	-1.33088	0.180166	0.958659	0.889382
2730	6183_at	YDR306C	---	YDR306C weak similarity to S.pombe hypothetical protein SPAC6F6	-1.14156	-0.959079	0.250866	0.884667	0.965108
3018	6508_at	YDL044C	MTF2	YDL044C Necessary for the stability and\/or processing of some large mitochondrial transcripts	-1.58506	1.15784	0.203498	-0.088848	0.312573
3236	6794_at	YCR099C	---	YCR099C strong similarity to Pep1p	-1.18413	-0.856612	0.11705	0.956451	0.96724
3414	7109_at	YBR244W	GPX2	YBR244W Probable glutathione peroxidase (EC 1.11.1.9)	-1.52958	-0.405114	0.264594	0.709303	0.9608
3599	7315_at	YBR047W	---	YBR047W hypothetical protein	-1.10975	-0.881556	-0.00242271	1.0407	0.953024
4102	7944_at	YPL171C	OYE3	YPL171C NAD(P)H dehydrogenase	-1.20825	-0.849422	0.166348	0.9111	0.980224
4692	8717_at	YOL164W	---	YOL164W similarity to Pseudomonas alkyl sulfatase	-0.904642	-0.858938	-0.34826	1.27113	0.840711
4693	8718_at	YOL163W	---	YOL163W similarity to P.putida phthalate transporter	-0.917402	-0.788517	-0.403817	1.32695	0.78279
4978	9091_at	YNL212W	VID27	YNL212W weak simlarity to C.cardunculus cypro4 protein	-0.932216	-0.866293	-0.304343	1.2475	0.85535
182	10218_at	YLR099C	ICT1	YLR099C similarity to YDR125c	-1.27381	-0.737515	0.10194	0.944355	0.96503
323	10369_at	YLL019C	KNS1	YLL019C protein kinase homolog	-1.07493	-0.948171	0.0532017	1.01959	0.950314
470	10584_at	YKL023W	---	YKL023W weak similarity to human cylicin II	-1.03292	-1.11616	0.536558	0.583482	1.02904
560	10686_at	YKL098W	---	YKL098W hypothetical protein	-0.843336	-0.827445	-0.442987	1.35174	0.762032
760	10968_at	YJR039W	---	YJR039W hypothetical protein	-1.07992	-0.762375	-0.229794	1.19879	0.873304
889	11113_at	YJL089W	SIP4	YJL089W shows homology to DNA binding domain of Gal4p, has a leucine zipper motif and acidic region\; lexA-Sip4p activates transcription	-0.463978	-1.2806	1.23254	-0.241246	0.753288
901	11126_at	YJL123C	---	YJL123C weak similarity to D.melanogaster troponin T and human nucleolin	-0.991222	-1.06821	0.900146	0.135693	1.02359
1050	11332_at	YAR019C	CDC15	YAR019C protein kinase domain	-0.803942	-1.03001	-0.248429	1.2185	0.863888
1451	4406_at	YHR113W	---	YHR113W Vacuolar aminopeptidase	-0.707724	-1.04384	-0.339765	1.27725	0.814083
2114	5262_at	YGL251C	HFM1	YGL251C C4 zinc finger DNA-binding protein of low sequence specificity in vitro\; Probable 119 kD DNA\/RNA helicase family member	0.137918	-0.980473	-0.940753	1.41345	0.369859
2492	5791_at	YEL044W	IES6	YEL044W hypothetical protein	-1.66753	-0.0694093	0.32258	0.472359	0.941996
2688	6139_at	YDR353W	TRR1	YDR353W Thioredoxin reductase	-1.41635	-0.548376	0.1456	0.816278	1.00285
2755	6212_at	YDR247W	VHS1	YDR247W strong similarity to Sks1p	-0.378137	-1.48326	0.0461662	0.968062	0.847165
2986	6470_at	YDR009W	GAL3	YDR009W galactokinase	-0.850411	-1.27096	0.436252	0.682369	1.00275
3108	6608_at	YDL123W	SNA4	YDL123W similarity to hypothetical protein YJL151c	-1.31048	-0.77414	0.379806	0.645165	1.05965
3290	6857_at	YCR024C	---	YCR024C Asn-tRNA synthetase	-0.866476	-0.881979	-0.367101	1.28002	0.835539
3361	6957_s_at	YCL068C	BUD5	YCL068C Bud site selection	-1.67314	0.509691	0.933435	-0.031755	0.261765
3451	7149_at	YBR193C	MED8	YBR193C Stoichiometric member of mediator complex	-1.37593	-0.630946	0.198025	0.77496	1.03389
3482	7184_at	YBR183W	YPC1	YBR183W strong similarity to hypothetical protein YPL087w	-0.782334	-1.09716	-0.179946	1.15453	0.904916
3515	7219_at	YBR128C	ATG14	YBR128C required for autophagy	-1.26582	-0.773427	0.159825	0.877048	1.00237
4174	8022_at	YPL273W	SAM4	YPL273W weak similarity to M.leprae metH2 protein, and strong similarity to hypothetical protein YLL062c	-0.0999517	-0.46996	-1.21247	1.48727	0.295106
4355	8335_at	YOR223W	---	YOR223W protein of unknown function	-1.18815	-0.923896	0.363356	0.682346	1.06634
4503	8498_at	YOR071C	---	YOR071C strong similarity to Thi10p	-0.350578	-1.57003	0.704852	0.311017	0.904739
4594	8598_at	YOL053W	---	YOL053W hypothetical protein	-1.02322	-0.805215	-0.265256	1.19265	0.901036
5215	9442_s_at	YMR173W	DDR48	YMR173W flocculent specific protein\; contains >35 repeats of the amino acid sequence NNNDSYGS	-1.38524	-0.619134	0.199196	0.782681	1.0225
5468	9721_at	YML078W	CPR3	YML078W cyclophilin-3 (cyclosporin-sensitive proline rotamase-3)	-0.57462	-0.999066	-0.535757	1.33736	0.772081
5521	9801_at	YML131W	---	YML131W similarity to human leukotriene b4 12-hydroxydehydrogenase	-1.46971	-0.480796	0.207784	0.717965	1.02476
10	10014_at	YLR299W	ECM38	YLR299W gamma-glutamyltransferase homolog	-0.982629	-1.02271	0.0125106	1.0328	0.960028
421	10532_at	YKR061W	KTR2	YKR061W putative mannosyltransferase\; type 2 membrane protein	-1.24436	-0.803691	0.1733	0.841755	1.03299
523	10642_at	YKL054C	DEF1	YKL054C similarity to glutenin, high molecular weight chain proteins and Snf5p	-1.12969	-0.936204	0.165346	0.866781	1.03377
1198	4086_at	YIR005W	IST3	YIR005W similarity to RNA-binding proteins	-1.15573	-0.881396	0.867086	0.11011	1.05993
1346	4246_at	YIL155C	GUT2	YIL155C glycerol-3-phosphate dehydrogenase, mitochondrial	-0.700794	-1.04768	-0.350247	1.25705	0.841664
1486	4444_at	YHR106W	TRR2	YHR106W Thioredoxin reductase	-0.968097	-0.945868	-0.147989	1.13195	0.93
1671	4766_at	YGR246C	BRF1	YGR246C RNA polymerase III transcription factor with homology to TFIIB	-0.901502	-0.817623	1.30776	-0.395958	0.807326
1858	4972_at	YGR046W	---	YGR046W hypothetical protein	-0.0754879	-1.03352	-0.81969	1.40838	0.520315
1975	5106_at	YGL091C	NBP35	YGL091C 35 kDa nucleotide binding protein	-1.08873	-0.775087	-0.208033	1.14628	0.925566
2047	5185_at	YGL194C	HOS2	YGL194C Protein with similarity to Hda1p, Rpd3p, Hos1p, and Hos3p	-0.756217	-1.075	-0.250453	1.18763	0.894043
2359	5650_at	YER077C	---	YER077C hypothetical protein	-1.45867	-0.341159	0.877648	-0.0682664	0.990444
2511	5941_at	YDR517W	---	YDR517W weak similarity to hypothetical S.pombe protein	-0.984358	-0.953381	-0.114577	1.06473	0.987591
2762	6220_at	YDR255C	RMD5	YDR255C weak similarity to hypothetical S.pombe hypothetical protein SPBC29A3	-0.735878	-0.799962	-0.602269	1.36065	0.777457
2972	6455_s_at	YDR039C	ENA1	YDR039C plasma membrane protein\; putative Na+ pump\; P-type ATPase	-1.04648	-0.930347	-0.041757	0.998102	1.02048
3199	6710_at	YDL243C	AAD4	YDL243C Hypothetical aryl-alcohol dehydrogenase	-1.01169	-0.893377	-0.164138	1.10748	0.961728
3222	6764_g_at	YCL008C	STP22	YCL008C homologous to mouse and human Tsg101 tumor susceptibility genes	-0.821863	-1.271	0.338882	0.709634	1.04435
3241	6799_at	YCR105W	ADH7	YCR105W Alcohol dehydrogenase	-0.988008	-0.961667	-0.0933842	1.06196	0.981095
3568	7282_at	YBR101C	FES1	YBR101C weak similarity to S.pombe hypothetical protein SPBC3B9.01	-1.43699	-0.29872	-0.170243	0.968829	0.937126
3705	7432_at	YBL064C	PRX1	YBL064C Homolog to thiol-specific antioxidant	-1.27152	-0.73916	0.119784	0.813537	1.07736
4030	7867_at	YPL113C	---	YPL113C similarity to glycerate dehydrogenases	-0.928943	-0.910384	-0.262132	1.1762	0.925254
4765	8850_at	YNR002C	FUN34	YNR002C Putative transmembrane protein	-0.935026	-0.97582	-0.157246	1.10572	0.962375
5091	9309_at	YMR303C	ADH2	YMR303C alcohol dehydrogenase II	-0.628804	-1.10417	-0.359602	1.22883	0.863747
5310	9546_at	YMR104C	YPK2	YMR104C protein kinase	-1.15252	-0.758982	-0.127086	1.04733	0.991257
5377	9619_at	YMR041C	---	YMR041C weak similarity to Pseudomonas L-fucose dehydrogenase	-0.919499	-0.946795	-0.224596	1.14972	0.941168
5415	9662_at	YML007W	YAP1	YML007W jun-like transcription factor	-1.11716	-0.857232	-0.0330078	0.979244	1.02815
347	10412_f_at	YLL064C	PAU4	YLL064C strong similarity to members of the Srp1/Tip1p family	-1.3324	-0.645115	0.0960873	0.819444	1.06198
370	10478_at	YKR097W	---	YKR097W phosphoenolpyruvate carboxylkinase	-1.44877	-0.498339	0.182058	0.706619	1.05843
876	11100_at	YJL057C	---	YJL057C probable serine\/threonine kinase	-1.032	-0.799769	-0.271657	1.12011	0.983308
1307	4204_at	YIL107C	PFK26	YIL107C 6-Phosphofructose-2-kinase	-1.19379	-0.898885	0.306143	0.696662	1.08987
1388	4339_at	YHR179W	OYE2	YHR179W NAPDH dehydrogenase (old yellow enzyme), isoform 2	-1.21528	-0.736233	-0.0361073	0.946619	1.041
1529	4488_at	YHR060W	VMA22	YHR060W required for V-ATPase activity	-1.40067	-0.17618	1.41153	0.104816	0.0605035
1566	4526_at	YHR008C	SOD2	YHR008C Manganese-containing superoxide dismutase	-1.31082	-0.696023	0.138113	0.80758	1.06115
1634	4718_at	YGR288W	MAL13	YGR288W maltose pathway regulatory protein	-1.0622	-1.04507	0.30276	0.72938	1.07513
1679	4774_at	YGR209C	TRX2	YGR209C thioredoxin	-1.33487	-0.633897	0.083468	0.815852	1.06945
2128	5299_at	YFR045W	---	YFR045W similarity to mitochondrial citrate transport proteins	-0.829815	-0.987984	-0.293404	1.15714	0.954059
2374	5665_at	YER053C	PIC2	YER053C strong similarity to mitochondrial phosphate carrier protein	-0.762158	-1.03871	-0.30376	1.18114	0.923494
2442	5735_at	YEL011W	GLC3	YEL011W 1,4-glucan-6-(1,4-glucano)-transferase	-0.83638	-1.02069	-0.237791	1.11021	0.984659
2573	6012_at	YDR453C	TSA2	YDR453C strong similarity to thiol-specific antioxidant proteins	-1.0907	-0.933884	0.0662341	0.888917	1.06943
2621	6066_at	YDR415C	---	YDR415C strong similarity to bacterial leucyl aminopeptidase	-0.822051	-1.09185	-0.139686	1.07138	0.982209
2747	6204_at	YDR284C	DPP1	YDR284C Diacylglycerol Pyrophosphate Phosphatase	-0.622275	-1.29804	-0.0423666	0.979883	0.9828
2977	6460_at	YDL002C	NHP10	YDL002C HMG1-box containing protein	-1.22474	-0.281439	-0.533976	1.18527	0.854882
3337	6911_at	YCL016C	DCC1	YCL016C hypothetical protein	-1.35858	-0.153304	1.04525	-0.448355	0.914983
3637	7356_at	YBL005W	PDR3	YBL005W Pleiotropic drug resistance protein 3	-0.598147	-1.24758	1.05461	-0.179175	0.970287
3995	7830_at	YPL059W	GRX5	YPL059W similarity to glutaredoxins	-0.967807	-0.831575	-0.321527	1.15875	0.962155
4112	7955_at	YPL203W	TPK2	YPL203W cAMP-dependent protein kinase catalytic subunit	-0.976176	-0.888083	-0.232213	1.10685	0.989626
4303	8278_at	YOR257W	CDC31	YOR257W calcium-binding protein component of spindle pole bodies, localizes to half-bridges and interacts with KAR1	-1.333	-0.682729	0.685116	0.216775	1.11383
4358	8339_at	YOR227W	---	YOR227W similarity to microtubule-interacting protein Mhp1p	-1.04692	-0.923719	-0.051847	0.973873	1.04861
4880	8977_at	YNL100W	---	YNL100W hypothetical protein	-0.755852	-0.907732	-0.487544	1.23887	0.912261
5082	9287_s_at	YMR322C	SNO4	YMR322C strong similarity to YPL280w, YOR391c and YDR533c	-0.449016	-1.48446	0.17685	0.776745	0.979878
5086	9304_at	YMR298W	---	YMR298W hypothetical protein	-0.999313	-0.890357	-0.193091	1.07605	1.00671
5109	9330_at	YMR281W	GPI12	YMR281W hypothetical protein	-1.01215	-0.757939	-0.353826	1.16286	0.961059
5334	9572_at	YMR086W	---	YMR086W similarity to YKL105c	-1.02	-0.930622	-0.0913927	1.0093	1.03271
894	11119_at	YJL083W	---	YJL083W similarity to hypothetical protein YKR019c	-0.899305	-1.08091	-0.0295335	0.969826	1.03993
945	11175_at	YJL163C	---	YJL163C hypothetical protein	-0.935997	-0.645903	-0.567146	1.26928	0.879761
1230	4120_at	YIL007C	NAS2	YIL007C similarity to C.elegans hypothetical protein	-1.0661	-0.856853	-0.131072	0.991442	1.06259
1294	4191_at	YIL073C	SPO22	YIL073C weak similarity to mouse polycystic kidney disease-related protein	-1.07328	-0.937322	0.0377321	0.881636	1.09123
1358	4258_at	YIL143C	SSL2	YIL143C DNA helicase homolog\; homolog of human XPBC, ERCC3	-0.93572	-0.985729	-0.143571	1.03371	1.03131
1734	4834_at	YGR179C	OKP1	YGR179C hypothetical protein	-1.69876	0.66383	-0.0128144	0.274399	0.77335
1865	4981_at	YGR009C	SEC9	YGR009C Putative t-SNARE of the plasma membrane	-0.698785	-1.28747	0.0676839	0.891934	1.02664
1901	5022_at	YGR005C	TFG2	YGR005C transcription initiation factor TFIIF middle subunit	-1.12436	-0.93504	0.74413	0.1871	1.12817
2006	5141_at	YGL148W	ARO2	YGL148W Chorismate synthase	-1.11982	-0.899031	0.0677742	0.853508	1.09757
2096	5244_at	YGL226W	---	YGL226W similarity to N.crassa cytochrome-c oxidase chain V	-1.33846	-0.663113	0.191495	0.688286	1.12179
2157	5338_at	YFR039C	---	YFR039C similarity to hypothetical protein YGL228w	-1.02659	-0.858853	-0.19746	1.03052	1.05239
2229	5425_at	YFL055W	AGP3	YFL055W Amino acid permease	-0.883921	-0.914484	-0.328691	1.14132	0.985778
2769	6227_at	YDR262W	---	YDR262W hypothetical protein	-0.585522	-0.624958	-0.890962	1.41455	0.686887
3130	6633_at	YDL142C	CRD1	YDL142C Cardiolipin synthase	-1.21709	-0.805052	0.137525	0.747634	1.13698
3257	6819_at	YCR079W	---	YCR079W weak similarity to A.thaliana protein phosphatase 2C	-1.31419	-0.714619	0.319253	0.539336	1.17022
3302	6870_at	YCL010C	SGF29	YCL010C strong similarity to Saccharomyces pastorianus hypothetical protein LgYCL010c	-1.05504	-0.630475	1.50523	-0.231898	0.412189
3636	7355_at	YBL006C	LDB7	YBL006C hypothetical protein	-1.39277	0.0701603	1.2126	-0.482963	0.592979
3737	7483_at	YBL103C	RTG3	YBL103C Probable cytochrome c subunit, copper binding	-1.01951	-1.05978	0.249863	0.689246	1.14017
3853	7670_at	YPR094W	RDS3	YPR094W weak similarity to chicken lim-3 protein	-1.23616	-0.617571	-0.173826	0.964828	1.06273
3937	7767_at	YPL031C	PHO85	YPL031C negative transcriptional regulator, protein kinase homolog	-0.731796	-1.02998	-0.361642	1.15753	0.965887
4545	8547_at	YOL015W	---	YOL015W weak similarity to YKR015c	-1.48577	0.0658529	1.33579	0.0542823	0.0298463
4568	8571_at	YOL036W	---	YOL036W weak similarity to YMR317w	-1.00933	-0.983749	0.000599	0.876818	1.11566
58	10072_at	YLR267W	---	YLR267W Bypass of PAM1	-0.985659	-0.996687	-0.0248205	0.903293	1.10387
563	10691_at	YKL094W	YJU3	YKL094W weak similarity to E.coli hypothetical protein	-1.17137	-0.773831	-0.0556983	0.890455	1.11044
592	10727_at	YKL146W	AVT3	YKL146W strong similarity to S.pombe hypothetical protein C3H1.09C	-0.794057	-1.27458	0.328262	0.622482	1.11789
644	10789_f_at	YKL224C	---	YKL224C strong similarity to members of the Srp1p/Tip1p family	-1.02434	-0.64927	1.53502	-0.216448	0.355038
661	10851_at	YJR149W	---	YJR149W similarity to 2-nitropropane dioxygenase	-0.797549	-1.25351	0.686735	0.240386	1.12394
675	10878_at	YJR130C	STR2	YJR130C similarity to O-succinylhomoserine (thiol)-lyase	-0.84823	-0.92666	-0.360674	1.14329	0.992275
697	10901_at	YJR108W	ABM1	YJR108W similarity to hypothetical protein YIL014c-a	-1.25898	-0.182456	1.35952	-0.473831	0.555751
1124	3626_i_at	YNR075W	COS10	YNR075W Protein with strong similarity to subtelomerically-encoded proteins such as Cos5p, Ybr302p, Cos3p, Cos1p, Cos4p, Cos8p, Cos6p, Cos9p	-1.04227	-1.00689	0.760827	0.148638	1.13969
1126	3628_f_at	YNR075W	COS10	YNR075W Protein with strong similarity to subtelomerically-encoded proteins such as Cos5p, Ybr302p, Cos3p, Cos1p, Cos4p, Cos8p, Cos6p, Cos9p	-1.13743	-0.934902	0.280858	0.623121	1.16835
1793	4900_at	YGR110W	---	YGR110W weak similarity to YLR099c and YDR125c	-1.03758	-0.970435	0.0413332	0.831587	1.13509
1833	4943_at	YGR062C	COX18	YGR062C Cytochrome OXidase gene 18	-1.02997	-0.847447	-0.208247	1.00648	1.07918
2037	5174_at	YGL161C	YIP5	YGL161C hypothetical protein	-1.00379	-0.994437	0.0163486	0.850736	1.13114
2468	5765_at	YEL025C	---	YEL025C hypothetical protein	-0.184003	-1.20076	1.27621	-0.612699	0.721257
2524	5957_at	YDR533C	HSP31	YDR533C strong similarity to hypothetical proteins YPL280w, YOR391c and YMR322c	-1.16702	-0.801491	-0.0108058	0.854213	1.12511
2767	6225_at	YDR260C	SWM1	YDR260C hypothetical protein	-1.38906	-0.457903	-0.0490331	0.773336	1.12266
2971	6454_g_at	YDR038C	ENA1	YDR038C P-type ATPase involved in Na+ efflux	-1.02232	-0.895272	-0.144179	0.971163	1.0906
2973	6456_at	YDR041W	RSM10	YDR041W weak similarity to bacterial ribosomal S10 proteins	-1.4839	-0.198405	-0.161786	0.795253	1.04884
3426	7121_at	YBR256C	RIB5	YBR256C Riboflavin synthase alpha-chain	-0.929294	-0.889009	-0.304152	1.08532	1.03714
3523	7228_at	YBR137W	---	YBR137W hypothetical protein	-1.09601	-0.845628	-0.0840449	0.901274	1.12441
3558	7270_i_at	YBR090C	NHP6B	YBR090C questionable ORF	-1.12579	-0.869413	0.0341323	0.818258	1.14281
4589	8593_at	YOL058W	ARG1	YOL058W arginosuccinate synthetase	-0.728198	-1.17676	-0.127673	0.978401	1.05423
4799	8889_at	YNL006W	LST8	YNL006W Required for amino acid permease transport from the Golgi to the cell surface	-0.853909	-0.765649	-0.545435	1.23002	0.934975
4949	9059_at	YNL200C	---	YNL200C strong similarity to human TGR-CL10C	-0.397303	-1.47603	0.0591883	0.822189	0.991958
5103	9323_at	YMR315W	---	YMR315W similarity to hypothetical S. pombe protein	-1.22	-0.754433	0.0393202	0.782387	1.15272
5126	9349_at	YMR255W	GFD1	YMR255W hypothetical protein	-1.13104	-0.939545	0.376514	0.485586	1.20849
650	10795_at	YKL217W	JEN1	YKL217W carboxylic acid transporter protein homolog	-1.09356	-0.856799	-0.0668641	0.884211	1.13301
1168	4045_s_at	YIL066C	RNR3	YIL066C Ribonucleotide reductase (ribonucleoside-diphosphate reductase) large subunit	-1.12822	-0.868051	0.0464709	0.787043	1.16276
1197	4085_at	YIR004W	DJP1	YIR004W DnaJ-like protein required for Peroxisome biogenesis\; Djp1p is located in the cytosol	-0.743277	-0.729787	1.50431	-0.586376	0.555131
1298	4195_at	YIL116W	HIS5	YIL116W histidinol-phosphate aminotransferase	-0.834021	-1.1617	0.0377784	0.843574	1.11437
1313	4211_at	YIL099W	SGA1	YIL099W intracellular glucoamylase	-0.893729	-1.00275	-0.181706	0.998417	1.07977
1344	4244_at	YIL157C	---	YIL157C hypothetical protein	-0.18829	-1.48751	-0.177339	0.967615	0.88552
1414	4366_at	YHR161C	YAP1801	YHR161C Yeast Assembly Polypeptide, member of AP180 protein family, binds Pan1p and clathrin	-1.00731	-0.963871	-0.0393558	0.875645	1.13489
2464	5760_at	YEL030W	ECM10	YEL030W ExtraCellular Mutant	-0.207107	-1.32793	1.43125	-0.212535	0.316319
3428	7123_at	YBR258C	SHG1	YBR258C hypothetical protein	-1.30323	-0.11775	1.45308	-0.312516	0.280417
3545	7254_at	YBR117C	TKL2	YBR117C transketolase, homologous to tkl1	-0.943398	-1.13359	0.508037	0.374552	1.1944
3675	7396_at	YBL011W	SCT1	YBL011W High copy suppresor of choline-transport mutants	-1.04371	-0.916467	-0.057443	0.882171	1.13545
4955	9066_at	YNL193W	---	YNL193W hypothetical protein	-0.851008	-0.982514	-0.279463	1.05698	1.056
5374	9616_at	YMR038C	CCS1	YMR038C Homocitrate	-1.281	-0.71202	0.177039	0.614858	1.20112
1371	4313_at	YHR199C	---	YHR199C strong similarity to hypothetical protein YHR198c	-1.10539	-0.835696	-0.0770055	0.872223	1.14587
1400	4352_at	YHR192W	---	YHR192W hypothetical protein	-1.13347	-0.916389	0.258736	0.575827	1.2153
1788	4894_at	YGR104C	SRB5	YGR104C subunit of RNA polymerase II holoenzyme\/mediator complex	-0.402194	-1.1535	1.17823	-0.535221	0.912687
2261	5544_at	YER150W	SPI1	YER150W strong similarity to putative cell surface glycoprotein Sed1p	-1.12325	-0.763692	-0.166165	0.926985	1.12613
2297	5581_at	YER141W	COX15	YER141W cytochrome oxidase assembly factor	-0.832135	-0.929261	-0.380747	1.11939	1.02275
4752	8837_at	YNR034W	SOL1	YNR034W shows similarity to glucose-6-phosphate dehydrogenase non-catalytic domains\; homologous to Sol2p and Sol3p	-1.10696	-0.874067	0.0145903	0.786984	1.17945
5027	9144_at	YNL295W	---	YNL295W hypothetical protein	-0.88969	-1.13637	0.126745	0.729037	1.17028
5108	9329_at	YMR280C	CAT8	YMR280C Zinc-cluster protein involved in activating gluconeogenic genes\; related to Gal4p	-0.935634	-0.881341	-0.306232	1.05681	1.0664
5262	9493_at	YMR139W	RIM11	YMR139W Serine\/threonine protein kinase, phosphorylates the mitotic activator IME1	-0.89675	-0.972411	-0.226194	1.00387	1.09148
796	11008_at	YJR034W	PET191	YJR034W Required for assembly of active cytochrome c oxidase	-1.25241	-0.24149	-0.541905	1.07814	0.957664
1315	4213_at	YIL098C	FMC1	YIL098C Formation of Mitochondrial Cytochromes 1	-1.07484	-0.981905	0.261081	0.581429	1.21423
1633	4717_at	YGR287C	---	YGR287C strong similarity to maltase	-0.169889	-1.34331	1.10315	-0.452876	0.862925
507	10625_at	YKL071W	---	YKL071W weak similarity to A.parasiticus nor-1 protein	-1.06995	-0.857076	-0.10783	0.878358	1.1565
1052	11334_at	YAL032C	PRP45	YAL032C Function unknown now	-1.26246	-0.34124	0.974269	-0.441081	1.07051
2160	5341_at	YFR042W	---	YFR042W hypothetical protein	-1.17201	-0.650789	-0.240555	0.94139	1.12196
5079	9283_at	YMR318C	ADH6	YMR318C strong similarity to alcohol-dehydrogenase	-1.09072	-0.853107	-0.0662378	0.83477	1.17529
4571	8575_at	YOL032W	---	YOL032W hypothetical protein	-1.08781	-0.767932	-0.222745	0.946257	1.13223
879	11103_at	YJL099W	CHS6	YJL099W Involved in chitin biosynthesis and\/or its regulation	-1.25133	-0.756446	0.303395	0.453783	1.2506
1743	4844_at	YGR144W	THI4	YGR144W component of the biosynthetic pathway producing the thiazole precursor of thiamine	-0.931826	-1.02349	-0.0602936	0.850983	1.16463
1866	4982_at	YGR010W	NMA2	YGR010W strong similarity to hypothetical protein YLR328w	-0.94323	-0.920419	-0.233534	0.979602	1.11758
4422	8409_at	YOR162C	YRR1	YOR162C transcription factor	-0.963654	-0.923491	-0.192983	0.945658	1.13447
786	10996_at	YJR019C	TES1	YJR019C peroxisomal acyl-CoA thioesterase	-0.78707	-1.00651	-0.331337	1.06553	1.0594
1301	4198_at	YIL113W	SDP1	YIL113W strong similarity to dual-specificity phosphatase Msg5p	-0.788898	-1.01148	-0.321497	1.05988	1.06199
1768	4872_at	YGR127W	---	YGR127W weak similarity to mouse T10 protein	-0.845451	-1.08057	-0.110802	0.893927	1.14289
5046	9164_at	YNL320W	---	YNL320W strong similarity to S.pombe Bem46 protein	-0.307624	-1.37943	-0.274669	1.01904	0.942685
4701	8727_at	YOL153C	---	YOL153C strong similarity to Cps1p	-0.77996	-0.870221	-0.516941	1.18089	0.986235
2335	5624_at	YER093C-A	---	YER093C-A similarity to hypothetical protein YBL059w	-1.04372	-0.922031	-0.0236972	0.793472	1.19597
1927	5050_at	YGL057C	---	YGL057C hypothetical protein	0.100742	-1.25616	-0.702545	1.23909	0.618879
2521	5954_at	YDR530C	APA2	YDR530C 5',5'''-P-1,P-4-tetraphosphate phosphorylase II	-1.06875	-0.505778	-0.560139	1.1374	0.997259
4158	8003_at	YPL247C	---	YPL247C similarity to human HAN11 protein and petunia an11 protein	-0.847334	-0.904697	-0.395744	1.08915	1.05862
4185	8033_at	YPL262W	FUM1	YPL262W mitochondrial and cytoplasmic fumarase (fumarate hydralase)	0.794836	-1.04032	-0.977139	1.15157	0.0710547
390	10499_at	YKR074W	---	YKR074W strong similarity to hypothetical S. pombe protein	-0.912836	-0.74372	-0.509222	1.15	1.01578
392	10501_at	YKR076W	ECM4	YKR076W ExtraCellular Mutant	-1.01243	-0.902	-0.135134	0.878592	1.17098
840	11061_g_at	YJL052W	TDH1 /// TDH2	YJL052W Glyceraldehyde-3-phosphate dehydrogenase 1	0.494141	-0.159209	-1.36326	1.3337	-0.305366
2334	5623_at	YER093C-A	---	YER093C-A similarity to hypothetical protein YBL059w	-1.06746	-0.825561	-0.162754	0.887553	1.16822
2793	6253_at	YDR242W	AMD2	YDR242W putative amidase	-0.719903	-0.853669	-0.598127	1.22204	0.949657
4034	7871_at	YPL109C	---	YPL109C similarity to aminoglycoside acetyltransferase regulator from P. stuartii	-0.878081	-0.599723	-0.688472	1.23957	0.926708
4629	8637_at	YOL060C	MAM3	YOL060C similarity to C.elegans hypothetical protein M02F4.4	-0.827746	-1.04187	-0.213803	0.960071	1.12334
5129	9352_at	YMR258C	---	YMR258C hypothetical protein	-0.606235	-0.952643	-0.597168	1.22647	0.929575
5421	9668_at	YML042W	CAT2	YML042W Carnitine O-acetyltransferase, peroxisomal and mitochondrial	-0.679582	-0.871534	-0.617622	1.23508	0.933652
127	10156_at	YLR176C	RFX1	YLR176C DNA binding protein, homologous to a family of mammalian RFX1-4 proteins which have a novel highly conserved DNA binding domain	-0.71478	-1.22744	-0.019104	0.809299	1.15202
504	10620_at	YKL032C	IXR1	YKL032C intrastrand crosslink recognition protein	-1.11908	-0.398724	-0.593141	1.12185	0.989096
3410	7105_at	YBR240C	THI2	YBR240C Probable Zn-finger protein	-1.09897	0.560638	-1.03466	1.07826	0.494741
4263	8231_at	YOR298C-A	MBF1	YOR298C-A multiprotein bridging factor	-0.799347	-0.560612	-0.795402	1.29134	0.864017
4616	8624_at	YOL073C	---	YOL073C hypothetical protein	-0.718541	-1.05918	-0.341296	1.04843	1.07059
4750	8835_at	YNR032W	PPG1	YNR032W Serine\/threonine protein phosphatase involved in glycogen accumulation	-0.863315	-1.03116	-0.171063	0.91255	1.15299
5358	9599_at	YMR022W	QRI8	YMR022W ubiquitin conjugating enzyme	-1.13683	-0.714033	-0.206421	0.889061	1.16822
80	10099_at	YLR251W	SYM1	YLR251W similarity to peroxisomal rat membrane protein PMP22	-0.851897	-0.896736	-0.400616	1.0767	1.07255
668	10858_s_at	YJR156C	THI12	YJR156C Thiamine biosynthetic enzyme	-1.16629	-0.710798	-0.148098	0.836657	1.18853
1456	4411_at	YHR118C	ORC6	YHR118C 50-kDa subunit of ORC	-1.20161	-0.686952	-0.108066	0.799191	1.19743
2176	5357_at	YFR015C	GSY1	YFR015C Glycogen synthase (UDP-gluocse--starch glucosyltransferase)	-0.0366351	-1.29533	-0.601501	1.17864	0.754828
2244	5523_at	YER175C	TMT1	YER175C similarity to hypothetical protein YHR209w	-0.862296	-0.958618	-0.296634	0.997529	1.12002
5513	9772_at	YML115C	VAN1	YML115C Vanadate resistance protein	-1.07996	-0.616157	-0.432591	1.04	1.08871
47	10059_at	YLR257W	---	YLR257W hypothetical protein	-1.06133	-0.839226	-0.145314	0.856554	1.18932
234	10275_at	YLR066W	SPC3	YLR066W signal peptidase subunit	-0.601273	-0.47509	-1.00697	1.37977	0.703562
962	11195_at	YJL185C	---	YJL185C hypothetical protein	-1.03663	-0.881419	-0.117533	0.840472	1.19511
1312	4209_at	YIL101C	XBP1	YIL101C DNA-binding transcriptional repressor	-0.761941	-1.02069	-0.342633	1.03198	1.09328
1763	4867_at	YGR122W	---	YGR122W hypothetical protein	-0.980494	-1.02943	0.113151	0.659207	1.23756
4664	8675_at	YOL113W	SKM1	YOL113W Serine\/threonine protein kinase with similarity to Ste20p and Cla4p	-1.13185	-0.0972917	-0.790384	1.16059	0.858935

## Sheet: cluster-C
Original row	probe_name	orf	Gene_Symbol	Target_Description	0_min	3_min	6_min	12_min	20_min
26	10032_at	YLR274W	CDC46	YLR274W Member of complex that acts at ARS's to initiate replication	0.514447	-0.336832	-1.02091	-0.632886	1.47618
29	10035_at	YLR277C	YSH1	YLR277C subunit of Polyadenylation factor I (PF I)	0.734962	0.847564	-0.549899	-1.49251	0.459883
51	10065_at	YLR262C	YPT6	YLR262C highly homologous to the human GTPase, Rab6	0.528587	-0.0716272	-1.37119	-0.384727	1.29896
59	10073_at	YLR268W	SEC22	YLR268W Synaptobrevin (v-SNARE) homolog present on ER to Golgi vesicles	1.31008	-0.0798916	-1.30184	0.574329	-0.502672
75	10094_at	YLR246W	ERF2	YLR246W similarity to human DHHC-domain-containing cysteine-rich protein	0.675915	-0.66161	-1.02283	-0.376274	1.3848
95	10116_at	YLR224W	---	YLR224W hypothetical protein	0.0659142	1.24876	-1.34102	-0.551433	0.577789
102	10124_at	YLR189C	ATG26	YLR189C similarity to P.aeruginosa rhamnosyltransferase 1 chain B	0.290002	0.141756	-1.07342	-0.805602	1.44727
120	10147_at	YLR167W	RPS31	YLR167W Ribosomal protein S31 (S37) (YS24)	0.45503	0.769326	-1.55562	0.768237	-0.436975
142	10173_at	YLR143W	---	YLR143W weak similarity to Pyrococcus horikoshii hypothetical protein PHBJ017	1.24303	0.661035	-1.02218	-0.981409	0.0995213
160	10191_at	YLR166C	SEC10	YLR166C 100 kD component of the Exocyst complex\; required for exocytosis. The Exocyst complex contains the gene products encoded by SEC3, SEC5, SEC6, SEC8, SEC10, SEC15 and EXO70.	0.708445	0.160957	-1.6134	-0.172235	0.916232
195	10234_at	YLR115W	CFT2	YLR115W Component of cleavage factor II (CF II)\; 105-kDa protein associated with polyadenylation factor 1 (PF I)	0.350518	-0.331171	-0.70445	-0.889627	1.57473
218	10258_at	YLR094C	GIS3	YLR094C hypothetical protein	0.383454	0.157602	-1.17126	-0.747375	1.37758
228	10268_at	YLR059C	REX2	YLR059C suppressor of rna12/yme2	0.517912	0.810609	-0.656613	-1.43546	0.763547
244	10285_at	YLR033W	RSC58	YLR033W hypothetical protein	0.276319	0.844286	-1.16007	-0.945748	0.985209
275	10317_at	YLR021W	---	YLR021W hypothetical protein	0.149194	0.210647	-0.529395	-1.26406	1.43362
338	10385_i_at	YLL045C	RPL8B	YLL045C Ribosomal protein L8B (L4B) (rp6) (YL5)	0.894615	0.948556	-1.4962	-0.150041	-0.196932
483	10597_at	YKL010C	UFD4	YKL010C Ubiquitin Fusion Degradation	0.318371	0.130131	-1.45319	-0.293025	1.29772
545	10668_at	YKL073W	LHS1	YKL073W novel member of the Hsp70 family of molecular chaperones that localizes to the lumen of the endoplasmic reticulum:	0.537703	0.253952	-1.75348	0.247292	0.714529
571	10701_at	YKL127W	PGM1	YKL127W phosphoglucomutase, minor isoform	1.42146	-0.288279	-1.36699	0.103598	0.130205
585	10718_at	YKL155C	RSM22	YKL155C hypothetical protein	0.91956	-0.25549	-0.670387	-1.14569	1.15201
599	10734_at	YKL139W	CTK1	YKL139W alpha subunit of the kinase which phosphorylates the RNA polymerase largest subunit CTD (carboxyl-terminal domain)	0.849486	0.495163	-0.812315	-1.32249	0.790157
655	10800_at	YKL212W	SAC1	YKL212W integral membrane protein localizing to the ER and Golgi	1.30485	-0.291025	-1.00762	-0.776845	0.770635
739	10944_at	YJR060W	CBF1	YJR060W basic helix-loop-helix protein	0.456574	-0.301835	0.238537	-1.53197	1.13869
743	10948_at	YJR064W	CCT5	YJR064W subunit of chaperonin subunit epsilon	1.11612	0.699214	-1.21775	-0.848287	0.250704
803	11017_at	YJL004C	SYS1	YJL004C Multicopy suppressor of ypt6 null mutation	0.862357	0.538048	-1.55555	0.594808	-0.439659
814	11028_at	YJR006W	HYS2	YJR006W DNA-directed DNA polymerase delta, 55 KD subunit	0.633891	0.414504	-1.37392	-0.69913	1.02466
916	11143_at	YJL104W	PAM16	YJL104W weak similarity to C.elegans hypothetical protein F45G2.c	-0.194233	0.864046	-0.947662	-0.928557	1.20641
920	11147_at	YJL146W	IDS2	YJL146W IME2-Dependent Signalling	1.55757	-1.1501	-0.455371	-0.122227	0.170128
984	11222_at	YJL204C	RCY1	YJL204C weak similarity to Tor2p	0.884931	0.290529	-0.900131	-1.20639	0.931061
1103	11390_at	YAL058W	CNE1	YAL058W Calnexin and calreticulin homolog	0.967341	0.0366887	-0.62368	-1.3307	0.95035
1170	4058_at	YIR022W	SEC11	YIR022W signal peptidase subunit	1.5736	-0.959898	-0.729323	-0.120791	0.236416
1192	4080_at	YIL002C	INP51	YIL002C phosphatidylinositol 4,5-bisphosphate 5-phosphatase	0.220511	0.199259	0.34121	-1.70444	0.943462
1394	4346_at	YHR186C	KOG1	YHR186C similarity to C.elegans hypothetical protein C10C5.6	-0.058009	1.03039	-0.456234	-1.39684	0.880691
1510	4468_at	YHR086W	NAM8	YHR086W putative RNA binding protein, involved in meiosis-specific splicing of the REC107 transcripts in cooperation with the Mer1 protein	1.10482	-0.802797	-0.242252	-1.04832	0.988553
1659	4753_at	YGR233C	PHO81	YGR233C Positive regulatory protein of phosphate pathway	0.628992	0.602993	-0.256678	-1.64939	0.674085
1789	4895_at	YGR105W	VMA21	YGR105W Protein involved in vacuolar H-ATPase assembly or function	1.43078	-0.0506848	-1.38363	0.135678	-0.132147
1980	5112_at	YGL085W	---	YGL085W weak similarity to Staphylococcus aureus nuclease (SNase)	0.932674	0.091315	-1.69507	0.227494	0.443586
2020	5155_at	YGL133W	ITC1	YGL133W similarity to hypothetical protein YPL216w	0.283577	0.381618	-0.0195535	-1.65795	1.01231
2046	5184_at	YGL195W	GCN1	YGL195W translational activator of GCN4 through activation of GCN2 in response to starvation	1.33032	0.0232417	-1.38012	-0.389604	0.416155
2177	5358_at	YFR016C	---	YFR016C similarity to mammalian neurofilament proteins and to Dictyostelium protein kinase	0.975129	-0.351661	-0.766536	-1.00727	1.15034
2262	5545_at	YER151C	UBP3	YER151C Ubiquitin-specific protease	0.594481	0.572543	-0.450391	-1.55397	0.837333
2270	5553_at	YER159C	BUR6	YER159C Transcriptional regulator which functions in modulating the activity of the general transcription machinery in vivo	0.571375	0.155981	-0.298893	-1.53106	1.1026
2386	5678_at	YER023W	PRO3	YER023W delta 1-pyrroline-5-carboxylate reductase	0.915866	0.667543	-1.34826	-0.77716	0.542015
2389	5681_at	YER026C	CHO1	YER026C phosphatidylserine synthase	0.839087	0.899329	-1.57222	-0.0560748	-0.110123
2421	5713_at	YER013W	PRP22	YER013W helicase-like protein	0.442078	0.419921	-0.83368	-1.22511	1.19679
2463	5759_at	YEL031W	SPF1	YEL031W P-type ATPase	1.67653	-0.0483008	-0.978397	-0.228684	-0.421147
2583	6023_at	YDR463W	STP1	YDR463W Nuclear-localized protein containing zinc finger motifs	0.765247	0.685267	-1.63764	-0.256734	0.443864
2586	6026_at	YDR420W	HKR1	YDR420W Type 1 membrane protein with EF hand motif	1.26745	0.615159	-1.14619	-0.832019	0.0955991
2633	6079_at	YDR381W	YRA1	YDR381W Nuclear RNA-binding RNA annealing protein	1.15671	0.955121	-1.07464	-0.687468	-0.34972
2683	6134_at	YDR348C	---	YDR348C similarity to hypothetical protein YHR097c	0.94327	0.0221797	-0.351512	-1.48971	0.875767
2686	6137_at	YDR351W	SBE2	YDR351W required for bud growth	0.529368	0.15173	-1.60603	-0.124756	1.04969
2751	6208_at	YDR288W	---	YDR288W hypothetical protein	1.29638	-0.534304	-1.30209	-0.0403821	0.580395
2781	6239_at	YDR228C	PCF11	YDR228C Component of pre-mRNA cleavage and polyadenylation factor I, interacts with Rna14p and Rna15p	0.782838	0.852051	-1.03159	-1.14278	0.539484
2829	6296_at	YDR194C	MSS116	YDR194C Mitochondrial RNA helicase of the DEAD box family	0.906994	0.75266	-0.625574	-1.43488	0.4008
2835	6304_at	YDR158W	HOM2	YDR158W aspartic beta semi-aldehyde dehydrogenase	0.470188	-0.110005	-1.6883	0.532692	0.795427
2841	6310_at	YDR164C	SEC1	YDR164C Hydrophilic protein involved at the late stage of secretion	0.0993986	0.330092	-1.51611	-0.16103	1.24765
2864	6336_at	YDR145W	TAF12	YDR145W TFIID subunit	0.521547	-0.131222	0.201899	-1.61797	1.02575
2943	6424_at	YDR055W	PST1	YDR055W strong similarity to SPS2 protein	0.231998	-0.191285	-0.951792	-0.682145	1.59322
2980	6463_at	YDR002W	YRB1	YDR002W Yeast Ran Binder #1\; suppressor of FUS1\; homolog of mouse HTF9a and human RanBP1	0.439877	1.00124	-0.503772	-1.49603	0.558691
3027	6519_at	YDL033C	---	YDL033C similarity to H.influenzae hypothetical protein HI0174	0.253565	1.0164	-0.292532	-1.57024	0.592803
3037	6533_at	YDL065C	PEX19	YDL065C 40 kDa farnesylated protein associated with peroxisomes	-0.118795	1.32879	-0.00100913	-1.46745	0.258458
3132	6635_at	YDL140C	RPO21	YDL140C RNA polymerase II large subunit	0.737376	0.691739	0.00671724	-1.70456	0.268725
3134	6637_at	YDL138W	RGT2	YDL138W suppressor of snf3 mutant	0.558273	-0.132095	-1.12818	-0.686223	1.38823
3165	6673_at	YDL190C	UFD2	YDL190C ubiquitin fusion degradation protein	0.000947	0.53671	-1.65998	0.157045	0.965275
3166	6674_at	YDL189W	---	YDL189W hypothetical protein	0.920429	0.42423	-0.0937348	-1.66989	0.418963
3219	6756_at	YCR020W-B	HTL1	YCR020W-B high-temperature lethal	-0.12852	0.058252	-0.463345	-1.07912	1.61273
3300	6868_at	YCR033W	SNT1	YCR033W similarity to mouse nuclear receptor co-repressor N-Cor	0.866219	0.762915	-0.519946	-1.49856	0.389369
3350	6926_at	YCL050C	APA1	YCL050C diadenosine 5',5'''-P1,P4-tetraphosphate phosphorylase I	0.794373	0.288322	-1.74726	0.410121	0.25444
3354	6930_at	YCL045C	---	YCL045C weak similarity to human ORF	1.10083	-0.182151	-1.5515	0.0447358	0.588079
3442	7139_at	YBR229C	ROT2	YBR229C Homolog to 1,4-a-glucosidase (S.cerevisiae) (EC 3.2.1.3) 3	0.474965	-0.0856949	-1.27655	-0.490136	1.37741
3453	7151_at	YBR195C	MSI1	YBR195C p50 subunit of the yeast omatin Assembly Factor-I (CAF-I) negative regulator of ras-mediated cAMP induction\; homologous to beta subunit of GTP-binding proteins	1.18658	0.536647	-0.617957	-1.36238	0.257108
3463	7161_g_at	YBR205W	KTR3	YBR205W Putative alpha-1,2-mannosyltransferase	1.07201	0.506094	-0.594133	-1.42942	0.445445
3564	7276_at	YBR095C	---	YBR095C hypothetical protein	0.601231	0.752686	-0.00253619	-1.71465	0.363268
3594	7310_at	YBR042C	---	YBR042C Probable membrane-bound small GTPase	0.651348	1.38081	-0.813472	-0.973187	-0.245501
3699	7422_at	YBL075C	SSA3	YBL075C heat-inducible cytosolic member of the 70 kDa heat shock protein family	0.355769	-0.398403	-0.0986313	-1.28859	1.42986
3855	7673_at	YPR097W	---	YPR097W hypothetical protein	-0.207756	1.39784	-0.512756	-1.20774	0.530411
3893	7722_at	YPR015C	---	YPR015C similarity to transcription factors	1.60407	-1.1227	-0.337315	-0.217549	0.0734959
3911	7740_at	YPR032W	SRO7	YPR032W yeast homolog of the Drosphila tumor suppressor, lethal giant larvae	-0.17129	0.642263	-1.03798	-0.793533	1.36054
3916	7745_at	YPL008W	CHL1	YPL008W kinetochore protein in the DEAH box family	1.16074	0.768016	-0.967032	-1.05759	0.0958703
3935	7765_at	YPR013C	---	YPR013C similarity to transcription factors	0.150182	-0.210061	-0.243318	-1.2319	1.5351
3940	7770_at	YPL028W	ERG10	YPL028W acetoacetyl CoA thiolase	1.53093	-0.527467	-1.07738	-0.290584	0.364497
3942	7772_at	YPL026C	SKS1	YPL026C serine\/threonine protein kinase homologous to Ran1p	0.670182	0.633117	-0.816865	-1.33052	0.844083
3971	7803_at	YPL040C	ISM1	YPL040C nuclear encoded mitochondrial isoleucyl-tRNA synthetase	0.514158	1.12768	-1.46042	-0.487388	0.305973
3990	7824_at	YPL065W	VPS28	YPL065W soluble, hydrophilic protein involved in transport of precursors for soluble vauolar hydrolases from the late endosome to the vacuole	0.0973632	1.45063	-0.346606	-1.32332	0.121931
4029	7865_at	YPL115C	BEM3	YPL115C has GTPase-activating protein activity toward the essential bud-site assembly GTPase Cdc42	0.986827	-0.174209	-0.964382	-0.937596	1.08936
4032	7869_at	YPL111W	CAR1	YPL111W arginase	0.671479	0.172976	-0.268437	-1.56888	0.992857
4037	7874_at	YPL106C	---	YPL106C HSP70 family member, highly homologous to Ssa1p and Sse2p	0.408631	0.356184	-1.30669	-0.691323	1.2332
4079	7919_at	YPL151C	PRP46	YPL151C strong similarity to A.thaliana PRL1 and PRL2 proteins	0.31892	-0.0953805	-1.04916	-0.693448	1.51907
4144	7988_at	YPL216W	---	YPL216W similarity to YGL133w	0.228581	1.01567	-1.37068	-0.654215	0.780639
4179	8027_at	YPL268W	PLC1	YPL268W phosphoinositide-specific phospholipase C	-0.08049	0.900662	-1.50368	-0.244619	0.928131
4202	8152_f_at	YOR074C	CDC21	YOR074C Thymidylate synthase	1.50647	0.445098	-0.703763	-0.983512	-0.264296
4214	8174_at	YOR375C	GDH1	YOR375C NADP-specific glutamate dehydrogenase	0.961029	1.09737	-1.1113	-0.780719	-0.166376
4240	8204_at	YOR360C	PDE2	YOR360C low-Km (high-affinity) cAMP phosphodiesterase	0.636963	1.23073	-1.02815	-0.998588	0.159043
4255	8222_at	YOR332W	VMA4	YOR332W 27-kDa subunit of the vacuolar ATPase\; E subunit of V1 sector	1.25953	0.477569	-0.450027	-1.40338	0.116307
4269	8238_at	YOR304W	ISW2	YOR304W has strong homology to Drosophila ISWI	-0.11709	1.3157	0.119394	-1.48738	0.169376
4315	8291_at	YOR270C	VPH1	YOR270C Vacuolar H-ATPase 100 kDa subunit of membrane (V0) sector, essential for vacuolar acidification and vacuolar H-ATPase activity	1.27024	-0.168235	-1.07594	-0.787697	0.761632
4404	8390_at	YOR143C	THI80	YOR143C Thiamin pyrophosphokinase	1.0013	1.04979	-0.656119	-1.19342	-0.201544
4428	8416_at	YOR124C	UBP2	YOR124C Ubiquitin-specific protease	0.408819	-0.331796	-0.942355	-0.676465	1.5418
4458	8449_at	YOR112W	---	YOR112W similarity to C.elegans hypothetical protein	0.18501	0.328477	-0.508201	-1.34421	1.33892
4636	8645_at	YOL098C	---	YOL098C similarity to hypothetical S.pombe protein	0.531061	-0.00263062	-0.944282	-0.962508	1.37836
4640	8649_at	YOL094C	RFC4	YOL094C Subunit 4 of Replication Factor C\; homologous to human RFC 40 kDa subunit	1.17248	0.692432	-1.41646	-0.363704	-0.0847528
4676	8689_at	YOL145C	CTR9	YOL145C CTR9 is required for normal CLN1 and CLN2 G1 cyclin expression	0.660315	0.787404	-1.63749	-0.254814	0.444589
4902	9001_at	YNL121C	TOM70	YNL121C 70 kDa mitochondrial specialized import receptor of the outer membrane	0.945591	0.530642	-0.886536	-1.26037	0.670671
4920	9021_at	YNL147W	LSM7	YNL147W Sm-like protein	0.973698	0.26013	-1.55688	-0.342545	0.665599
4959	9070_at	YNL189W	SRP1	YNL189W karyopherin alpha homolog of 60 kDa	1.19942	0.338875	-1.55919	-0.0768759	0.0977758
4971	9084_at	YNL219C	ALG9	YNL219C mannosyltransferase	0.751814	-0.141866	-1.00887	-0.876932	1.27586
4980	9093_at	YNL210W	MER1	YNL210W encodes protein with RNA-binding motifs required for MRE2-dependent mRNA splicing	-0.914326	1.13969	-0.721296	-0.533659	1.02959
5021	9137_at	YNL257C	SIP3	YNL257C Interacts with SNF1 protein kinase	0.144946	1.18409	-1.42974	-0.463308	0.564007
5076	9207_at	YNL323W	LEM3	YNL323W strong similarity to YCR094w and YNR048w	1.21428	0.702463	-0.699442	-1.24187	0.0245686
5110	9331_at	YMR282C	AEP2	YMR282C basic, hydrophilic 67.5 kDa protein	0.935382	1.1429	-1.12522	-0.698536	-0.254528
5111	9332_at	YMR283C	RIT1	YMR283C Initiator methionine tRNA 2'-O-ribosyl phosphate transferase	-0.0318177	0.940459	-1.44056	-0.404059	0.935977
5124	9347_at	YMR296C	LCB1	YMR296C Probable component of serine palmitoyltransferase, which catalyzes the first step in biosynthesis of long-chain sphingolipids	0.0509225	0.572112	-0.0898091	-1.59324	1.06001
5192	9417_at	YMR192W	APP2	YMR192W similarity to mouse Tbc1 protein	0.445649	1.49356	-1.10504	-0.445665	-0.388512
5208	9434_at	YMR207C	HFA1	YMR207C Similar to acetyl-coenzyme A carboxylase	0.790773	0.532416	-0.173057	-1.67048	0.520347
5209	9435_at	YMR208W	ERG12	YMR208W mevalonate kinase	1.00386	-0.222479	-1.07421	-0.787921	1.08075
5233	9461_at	YMR190C	SGS1	YMR190C has DNA helicase signature motifs	-0.208627	1.13294	-0.315887	-1.39693	0.788499
5240	9469_at	YMR158W	MRPS8	YMR158W weak similarity to E.coli ribosomal S8 protein	-0.142332	0.832103	-1.50911	-0.170976	0.99031
5324	9560_at	YMR075W	---	YMR075W weak similarity to human Mi-2 protein	0.200779	0.752867	-0.691698	-1.331	1.06905
5337	9576_at	YMR043W	MCM1	YMR043W putative transcriptional activator of alpha-specific genes	0.557314	0.786975	-0.58908	-1.48166	0.726453
5400	9643_at	YML021C	UNG1	YML021C uracil DNA glycosylase	1.03691	0.516223	-0.831656	-1.28443	0.562958
5426	9673_at	YML035C	AMD1	YML035C putative alpha-mannosidase	0.785065	0.30184	-0.338978	-1.5777	0.829773
5450	9701_at	YML055W	SPC2	YML055W subunit of signal peptidase complex, homologous to mammalian protein SPC25	1.21453	0.116213	-1.25034	-0.727521	0.647123
5502	9759_at	YML126C	ERG13	YML126C Hydroxymethylglutaryl-CoA Synthase	1.22352	0.288065	-1.18967	-0.851201	0.529284
5557	9891_at	YLR442C	SIR3	YLR442C regulator of silent mating loci	0.686501	0.994824	-0.594329	-1.43654	0.34954
5631	9975_at	YLR351C	NIT3	YLR351C Nit3 nitrilase	0.758557	-0.0502915	-1.55058	-0.15462	0.99693
5643	9989_at	YLR320W	MMS22	YLR320W hypothetical protein	0.660841	1.39635	-0.98143	-0.727159	-0.348605
20	10025_at	YLR310C	CDC25	YLR310C regulatory protein of adenylate cyclase	0.154461	-0.121879	-0.942552	-0.698025	1.60799
23	10029_at	YLR314C	CDC3	YLR314C Component of 10 nm filaments of mother-bud neck	0.64448	0.0386834	-1.18428	-0.763121	1.26423
30	10036_at	YLR278C	---	YLR278C weak similarity to regulatory proteins	0.64975	0.725048	-0.550143	-1.50993	0.685271
32	10042_at	YLR283W	---	YLR283W weak similarity to Smc2p	-0.741344	0.720389	-0.509183	-0.860021	1.39016
34	10044_at	YLR285W	NNT1	YLR285W hypothetical protein	1.10275	0.816937	-1.40239	-0.348227	-0.169074
35	10045_at	YLR286C	CTS1	YLR286C Endochitinase	1.41905	-0.0819239	-1.2266	0.428962	-0.539485
37	10047_f_at	YLR287C-A	---	YLR287C-A Ribosomal protein S30A	1.0909	0.185402	-1.4644	-0.459754	0.647857
39	10049_at	YLR289W	GUF1	YLR289W GTPase	-0.610896	1.44789	-1.05046	-0.3428	0.556262
46	10058_at	YLR256W	HAP1	YLR256W zinc-finger transcription factor of the Zn(2)-Cys(6) binuclear cluster domain type	0.454291	0.0961261	-0.699808	-1.20661	1.356
52	10066_s_at	YLR262C-A	---	YLR262C-A strong similarity to F49C12.11 (Z68227_K) from C. elegans	1.23498	0.388574	-1.52004	0.0113115	-0.11482
97	10118_at	YLR226W	BUR2	YLR226W hypothetical protein	0.593975	0.985936	-1.29072	-0.840057	0.550871
105	10127_at	YLR192C	HCR1	YLR192C weak similarity to fruit fly transcription factor 5 large chain	0.0661732	0.105451	-1.01767	-0.715168	1.56121
108	10130_at	YLR195C	NMT1	YLR195C N-myristoyl transferase	0.775293	0.0330854	-1.2329	-0.73317	1.15769
112	10135_at	YLR200W	YKE2	YLR200W Polypeptide 6 of a Yeast Non-native Actin Binding Complex, homolog of a component of the bovine NABC complex	0.51555	0.346496	-1.2834	-0.758414	1.17977
144	10175_at	YLR145W	---	YLR145W hypothetical protein	1.35694	0.55632	-1.24111	-0.539755	-0.132399
149	10180_at	YLR150W	STM1	YLR150W specific affinity for guanine-rich quadruplex nucleic acids	1.12783	0.56974	-1.2429	-0.841835	0.387166
156	10187_at	YLR162W	---	YLR162W hypothetical protein	1.31846	0.0816318	-1.13122	-0.819708	0.550832
166	10201_at	YLR127C	APC2	YLR127C subunit of the anaphase promoting complex (APC)	-0.60173	1.59424	-1.04269	-0.0376136	0.0877987
179	10215_at	YLR096W	KIN2	YLR096W Serine\/threonine protein kinase	0.566856	0.564262	-0.563401	-1.48421	0.916498
181	10217_at	YLR098C	CHA4	YLR098C DNA-binding transcriptional activator or CHA1	1.21435	0.314545	-1.54222	-0.148038	0.161366
196	10235_at	YLR116W	MSL5	YLR116W Branchpoint bridging protein -- component of the splicing commitment complex	0.460589	-0.114557	-1.05888	-0.738895	1.45174
197	10236_at	YLR117C	CLF1	YLR117C SYnthetic lethal with cdc40 (Forty)	0.185515	0.142612	-0.755898	-1.0672	1.49497
201	10241_at	YLR077W	---	YLR077W weak similarity to Xenopus RCC1 protein	0.355226	0.335358	0.174819	-1.72814	0.862737
202	10242_at	YLR078C	BOS1	YLR078C necessary for vesicular transport from the ER to the Golgi complex	0.398404	0.680876	-1.25631	-0.855862	1.03289
203	10243_at	YLR079W	SIC1	YLR079W P40 inhibitor of Cdc28p-Clb5 protein kinase complex	0.669339	0.847312	-0.652229	-1.44093	0.576509
206	10246_at	YLR082C	SRL2	YLR082C Suppressor of rad53 lethality	0.528034	-0.205963	-0.40461	-1.2838	1.36634
213	10253_at	YLR089C	---	YLR089C strong similarity to alanine transaminases	0.715368	-0.0428731	-1.17867	-0.739143	1.24532
215	10255_at	YLR091W	---	YLR091W hypothetical protein	0.734837	1.03249	-1.24243	-0.859347	0.334448
219	10259_at	YLR095C	IOC2	YLR095C hypothetical protein	0.456153	0.391173	0.0913535	-1.73227	0.793594
222	10262_at	YLR053C	---	YLR053C hypothetical protein	-0.555873	1.61137	-0.859155	-0.508699	0.312356
253	10295_at	YLR043C	TRX1	YLR043C thioredoxin	0.919804	-0.23381	-1.5921	0.175554	0.730549
254	10296_at	YLR044C	PDC1	YLR044C pyruvate decarboxylase	0.999503	0.0403648	-1.67163	0.368017	0.26375
281	10323_at	YLR027C	AAT2	YLR027C aspartate aminotransferase, cytosolic	0.772588	-0.239623	-1.60725	0.232681	0.841603
282	10324_at	YLR028C	ADE16	YLR028C 5-aminoimidazole-4-carboxamide ribonucleotide (AICAR) transformylase\/IMP cyclohydrolase	0.343932	-0.059886	-1.29878	-0.408181	1.42291
288	10330_at	YLL013C	PUF3	YLL013C similarity to Drosophila pumilio protein	-0.0389494	1.14632	-0.319947	-1.45956	0.672138
291	10333_at	YLL010C	PSR1	YLL010C strong similarity to hypothetical protein YLR019w	0.764966	0.32757	-1.70033	0.644272	-0.0364828
294	10336_at	YLL007C	---	YLL007C hypothetical protein	0.385647	1.39733	-1.01267	-0.922077	0.151773
340	10388_at	YLL043W	FPS1	YLL043W Suppressor of tps1\/fdp1 and member of the MIP family of transmembrane channels\; may be involved in glycerol efflux	0.261978	0.337798	-0.406795	-1.4443	1.25131
361	10469_at	YKR090W	PXL1	YKR090W similarity to chicken Lim protein kinase and Islet proteins	0.58465	0.525884	-1.36156	-0.739436	0.990462
366	10474_s_at	YKR094C	RPL40B	YKR094C Ribosomal protein L40B	1.27916	0.504136	-1.36239	-0.497597	0.0766979
367	10475_at	YKR095W	MLP1	YKR095W myosin-like protein	-0.355868	0.781009	-1.18551	-0.505501	1.26587
394	10503_at	YKR078W	---	YKR078W similarity to Vps5p	0.698988	-0.766446	0.305327	-1.30267	1.0648
414	10525_at	YKR053C	YSR3	YKR053C DHS-1-P phosphatase	-0.00295043	-0.0999876	-0.714547	-0.845306	1.66279
425	10536_at	YKR019C	IRS4	YKR019C Increased rDNA silencing	-0.497632	1.21785	-0.0726159	-1.33727	0.689664
428	10539_at	YKR022C	---	YKR022C hypothetical protein	-0.125257	0.465755	-0.0531267	-1.5081	1.22073
435	10546_at	YKR029C	SET3	YKR029C similarity to YJL105w and Lentinula MFBA protein	0.26076	-0.102488	-0.644544	-1.05837	1.54464
451	10564_at	YKR001C	VPS1	YKR001C putative GTP-binding protein\; similar to mammalian Mx proteins	0.162272	0.135801	-1.45139	-0.192626	1.34595
482	10596_at	YKL011C	CCE1	YKL011C cruciform cutting endonuclease	0.161883	0.0810734	-0.740644	-1.03467	1.53236
527	10647_at	YKL092C	BUD2	YKL092C GTPase-activating protein (GAP) for Rsr1p\/Bud1p	0.381955	1.28737	-1.44785	-0.305671	0.0842011
544	10667_at	YKL074C	MUD2	YKL074C involved in early pre-mRNA splicing	0.801113	0.743688	-1.07768	-1.10953	0.642411
546	10670_at	YKL114C	APN1	YKL114C major apurinic\/apyrimidinic endonuclease\/3'-repair diesterase	0.0926848	0.707769	-0.919923	-1.08854	1.20801
555	10680_at	YKL104C	GFA1	YKL104C Glutamine_fructose-6-phosphate amidotransferase (glucoseamine-6-phosphate synthase)	0.698844	-0.424573	-1.17242	-0.432243	1.33039
578	10709_at	YKL120W	OAC1	YKL120W similarity to mitochondrial uncoupling proteins (MCF)	0.968742	0.231499	-1.07313	-1.02487	0.897762
581	10713_at	YKL116C	PRR1	YKL116C probable serine\/threonine-specific protein kinase (EC 2.7.1.-)	-0.292836	1.37721	-0.780094	-0.977578	0.673294
587	10721_at	YKL152C	GPM1	YKL152C Phosphoglycerate mutase	0.740779	0.0496959	-1.70449	0.206234	0.707782
604	10739_f_at	YKL180W	RPL17A	YKL180W Ribosomal protein L17A (L20A) (YL17)	1.13853	0.574594	-1.53332	-0.146234	-0.0335759
607	10743_at	YKL176C	LST4	YKL176C hypothetical protein	1.07	0.242998	-1.64128	0.319649	0.00864083
639	10777_at	YKL186C	MTR2	YKL186C mRNA transport regulator	0.0878339	0.801469	-0.0549658	-1.64168	0.807342
652	10797_at	YKL215C	---	YKL215C similarity to P. aeruginosa hyuA and hyuB	0.324913	0.758542	-1.56573	-0.371742	0.854017
653	10798_at	YKL214C	YRA2	YKL214C weak similarity to mouse transcriptional coactivator ALY	0.413799	0.167761	-0.98648	-0.969185	1.3741
673	10875_at	YJR127C	ZMS1	YJR127C similarity to regulatory protein Ard1p	0.646011	0.53822	-0.394432	-1.5835	0.793696
690	10893_s_at	YJR145C	RPS4A	YJR145C Ribosomal protein S4A (YS6) (rp5) (S7A)	0.897418	-0.123912	-1.65917	0.573646	0.312022
710	10914_at	YJR121W	ATP2	YJR121W F(1)F(0)-ATPase complex beta subunit, mitochondrial	1.35116	0.204703	-1.34582	-0.491789	0.281739
712	10916_at	YJR123W	RPS5	YJR123W Ribosomal protein S5 (S2) (rp14) (YS8)	1.01409	0.607996	-1.60838	-0.0934645	0.0797585
717	10921_at	YJR082C	EAF6	YJR082C hypothetical protein	1.12024	-0.592288	-0.691704	-0.893417	1.05717
723	10928_at	YJR089W	BIR1	YJR089W hypothetical protein	-0.203717	0.488627	-0.0538985	-1.47384	1.24283
753	10959_at	YJR075W	HOC1	YJR075W putative mannosyltransferase	0.856643	0.179798	-1.7197	0.194911	0.488346
778	10986_at	YJR057W	CDC8	YJR057W thymidylate kinase	0.770069	0.713526	-1.68844	-0.0117425	0.216587
800	11013_at	YJL008C	CCT8	YJL008C Component of Chaperonin Containing T-complex subunit eight	0.481966	0.181056	-0.993736	-0.994973	1.32569
801	11015_at	YJL006C	CTK2	YJL006C cyclin-related subunit of the kinase complex that phosphorylates the RPO21 CTD (carboxy-terminal domain)\; also called CTDK-I beta subunit	0.782675	0.956583	-0.797006	-1.30576	0.363509
848	11069_at	YJL044C	GYP6	YJL044C GTPase-activating protein for Ypt6	-0.554098	1.31996	-1.11862	-0.388042	0.740807
851	11072_at	YJL041W	NSP1	YJL041W Nucleoskeletal protein found in nuclear pores and spindle pole body	0.561153	-0.0317572	-0.938916	-0.961148	1.37067
852	11073_at	YJL039C	NUP192	YJL039C similarity to human protein interacting with human nuclearpore protein Nup93	1.03976	0.417824	-0.750925	-1.33587	0.629208
857	11078_at	YJL034W	KAR2	YJL034W Homologue of mammalian BiP (GPR78) protein\; member of the HSP70 gene family	1.25131	-0.0876415	-1.52774	0.0674228	0.296644
872	11096_at	YJL061W	NUP82	YJL061W 82-kDa protein, with putative coiled-coil domain, has carboxy-terminal domain, containing heptad repeats, that binds Nsp1p\; nucleoporin	0.852922	-0.0785751	-0.970891	-0.975135	1.17168
882	11106_at	YJL096W	MRPL49	YJL096W ribosomal protein YmL49, mitochondrial	0.0218171	1.12611	-1.5292	-0.209516	0.590792
900	11125_at	YJL124C	LSM1	YJL124C Like Sm-B protein\; contains the Sm consensus motifs and most closely resembles Sm-B (Fromont-Racine et al, 1997 Nature Genetics 16:277-282)	0.962218	0.347133	-0.712288	-1.36343	0.766372
909	11136_at	YJL111W	CCT7	YJL111W Component of Chaperonin Containing T-complex subunit seven	0.770747	-0.192351	-1.31467	-0.459379	1.19565
910	11137_at	YJL110C	GZF3	YJL110C GATA zinc finger protein 3 homologous to Dal80 in structure and function	0.721592	0.827778	-1.01255	-1.16973	0.632907
927	11156_s_at	YJL138C	TIF1	YJL138C translation initiation factor eIF4A	1.20551	0.261725	-1.53706	-0.203043	0.272872
936	11166_at	YJL129C	TRK1	YJL129C 180 kDa high affinity potassium transporter	0.694214	0.658965	-1.06181	-1.12394	0.832564
940	11170_at	YJL168C	SET2	YJL168C transcription factor containing a SET domain	-0.285198	1.53969	-1.00992	-0.621369	0.376801
941	11171_at	YJL167W	ERG20	YJL167W Farnesyl diphosphate synthetase (FPP synthetase)	0.795738	-0.202133	-1.24278	-0.561621	1.2108
975	11210_at	YJL173C	RFA3	YJL173C subunit 3 of replication factor-A	1.05918	0.618446	-1.50163	0.247629	-0.423627
996	11237_at	YJL189W	RPL39	YJL189W Ribosomal protein L39 (L46) (YL40)	0.917811	0.641849	-1.45971	0.502248	-0.602197
1029	11310_at	YAL011W	SWC3	YAL011W possible mitochondrial transit peptide	0.0867523	0.604199	-0.345873	-1.4856	1.14052
1033	11314_at	YAL007C	ERP2	YAL007C p24 protein involved in membrane trafficking	1.05307	0.337826	-1.59833	-0.213099	0.420533
1064	11346_at	YAL021C	CCR4	YAL021C 95 kDa containng leucine rich tandem repeats	0.937804	0.357264	-1.12472	-1.01075	0.840402
1129	3731_s_at	YLR462W	YRF1-7	YLR462W strong similarity to subtelomeric encoded proteins	1.48644	-0.85739	-0.0064685	-0.967621	0.345041
1181	4069_at	YIR033W	MGA2	YIR033W may be involved in the remodeling chromatin structure	0.365861	0.254165	-0.183254	-1.57348	1.13671
1305	4202_at	YIL109C	SEC24	YIL109C The Sec23p-Sec24p complex is one of three cytoplamic COPII factors involved in ER to Golgi transport	1.01509	0.852568	-1.28902	-0.744141	0.165499
1329	4228_at	YIL128W	MET18	YIL128W Involved in nucleotide excision repair and regulation of TFIIH	1.3685	-0.540468	-1.04044	-0.497962	0.710364
1350	4250_at	YIL151C	---	YIL151C similarity to mitochondrial aldehyde dehydrogenase Ald1p	1.59436	-0.8241	-0.57932	-0.556462	0.36552
1352	4252_at	YIL149C	MLP2	YIL149C similarity to Mlp1p and myosin heavy chains	0.653058	0.0388619	0.17531	-1.69163	0.824405
1373	4315_at	YHR201C	PPX1	YHR201C Cytosolic exopolyphosphatase	-0.213037	0.336264	-0.00409119	-1.4442	1.32507
1421	4373_at	YHR168W	---	YHR168W GTP-binding protein	0.879192	-0.436595	-1.06037	-0.618798	1.23657
1432	4385_at	YHR136C	SPL2	YHR136C 17 kDa protein	0.556782	0.0834834	-0.944448	-1.0194	1.32358
1461	4416_at	YHR123W	EPT1	YHR123W sn-1,2-diacylglycerol ethanolamine- and cholinephosphotranferase	0.10657	1.21342	-0.967615	-1.04736	0.694982
1532	4491_at	YHR063C	PAN5	YHR063C weak similarity to translational activator CBS2	0.843821	0.0202379	-0.242755	-1.54265	0.921342
1572	4532_at	YHR013C	ARD1	YHR013C subunit of the major N alpha-acetyltransferase, complexes with the catalytic subunit of N-a-acetyltransferase (Nat1)	1.31671	0.398899	-1.35941	-0.490927	0.134729
1579	4539_at	YHL023C	RMD11	YHL023C hypothetical protein	0.453367	0.0566318	-0.256011	-1.48594	1.23195
1594	4554_at	YHL008C	---	YHL008C Potential formate transporter nirC	0.848069	-0.341527	-1.22234	-0.48288	1.19868
1609	4573_at	YHL035C	---	YHL035C ABC transporter	0.479946	0.21513	-1.11026	-0.888882	1.30406
1622	4706_at	YGR276C	RNH70	YGR276C ribonuclease H	0.253487	0.858147	-0.314545	-1.5781	0.781014
1645	4737_at	YGR261C	APL6	YGR261C putative beta adaptin component of the membrane-associate clathrin assembly complex	0.505156	-0.558411	-0.243546	-1.14188	1.43868
1689	4784_at	YGR218W	CRM1	YGR218W omosome region maintenance protein	0.438619	0.203276	-1.55768	-0.220558	1.13634
1692	4788_at	YGR222W	PET54	YGR222W translational activator of cytochrome c oxidase subunit III	0.798586	-0.577917	-0.592224	-0.956264	1.32782
1733	4833_at	YGR178C	PBP1	YGR178C Poly(A)-binding protein binding protein	0.135426	-0.192669	-0.21055	-1.25613	1.52392
1739	4840_at	YGR185C	---	YGR185C tyrosyl-tRNA synthetase, cytoplasmic	1.05671	0.626456	-1.29374	-0.80354	0.414108
1753	4856_at	YGR155W	CYS4	YGR155W Cystathionine beta-synthase	1.03257	-0.40441	-1.53487	0.494272	0.41244
1797	4907_at	YGR116W	SPT6	YGR116W transcriptional regulator, interacts with histones, primarily histone H3, possesses nucleosome assembly activity	1.484	0.01944	-0.84464	-0.987789	0.328993
1800	4910_at	YGR119C	NUP57	YGR119C Contains GLFG repeats in N-terminal half and heptad repeats in C-terminal half	0.665584	0.32764	-0.755863	-1.31245	1.07508
1815	4925_at	YGR089W	NNF2	YGR089W weak similarity to rat tropomyosin	0.965701	0.100539	-0.116421	-1.61348	0.66366
1856	4970_at	YGR044C	RME1	YGR044C zinc finger protein\; negative regulator of meiosis\; directly repressed by a1-a2 regulator	1.00278	-0.685382	-1.08746	-0.338017	1.10808
1875	4993_at	YGR020C	VMA7	YGR020C Vacuolar H-ATPase 14 kDa subunit (subunit F) of the catalytic (V1) sector	1.13768	-0.223115	-1.32458	-0.434267	0.844283
1888	5008_at	YGL009C	LEU1	YGL009C isopropylmalate isomerase	1.02278	0.0188044	0.0294433	-1.62619	0.555162
1895	5016_at	YGL001C	ERG26	YGL001C putative 3-beta-hydroxysteroid dehydrogenase	1.12614	-0.0715491	-1.48356	-0.251208	0.68017
1940	5067_at	YGL040C	HEM2	YGL040C delta-aminolevulinate dehydratase (porphobilinogen synthase)	1.30834	-0.0631561	-1.50055	0.126433	0.128934
1941	5068_at	YGL039W	---	YGL039W similarity to V. vinifera dihydroflavonol reductase	0.537237	-0.0542387	-1.43648	-0.294757	1.24823
1954	5084_at	YGL068W	MNP1	YGL068W probable ribosomal protein L12	0.717636	0.258798	-1.26126	-0.802756	1.08758
1955	5085_at	YGL067W	NPY1	YGL067W weak similarity to H.influenzae hypothetical protein	1.31686	0.440486	-0.710916	-1.23699	0.190558
1960	5090_at	YGL062W	PYC1	YGL062W pyruvate carboxylase	0.368152	-0.131599	-0.932279	-0.821749	1.51748
1991	5123_at	YGL119W	ABC1	YGL119W multicopy suppressor of a cytochrome b mRNA translation defect, essential for the electron transfer in the bc1 complex	-0.086612	0.310151	-0.228401	-1.38395	1.38882
2004	5138_at	YGL151W	NUT1	YGL151W negative regulator of URS2 of the HO promoter	0.0120422	0.281628	-0.970929	-0.833654	1.51091
2007	5142_i_at	YGL147C	RPL9B	YGL147C Ribosomal protein L9A (L8A) (rp24) (YL11)	0.881279	0.702817	-1.55851	-0.400163	0.374579
2017	5152_at	YGL137W	SEC27	YGL137W encodes beta'-subunit of yeast coatomer	1.00536	-0.320637	-0.263568	-1.37854	0.957385
2060	5201_at	YGL179C	TOS3	YGL179C ser/thr protein kinase	0.364027	-0.272158	-0.706248	-0.938984	1.55336
2071	5216_at	YGL209W	MIG2	YGL209W Protein containing zinc fingers very similar to zinc fingers in Mig1p	-0.344241	0.345057	-0.41378	-1.11752	1.53048
2073	5218_at	YGL207W	SPT16	YGL207W transcription factor	1.20071	0.0553006	-1.11163	-0.881229	0.73685
2074	5219_at	YGL206C	CHC1	YGL206C presumed vesicle coat protein	1.52417	0.0456266	-1.0011	-0.789773	0.221073
2095	5243_at	YGL226C-A	OST5	YGL226C-A 9.5-kDa zeta subunit of oligosaccharyltransferase complex	1.57659	0.149096	-1.14316	-0.202837	-0.379691
2119	5267_at	YGL246C	RAI1	YGL246C weak similarity to C.elegans dom-3 protein	-0.439871	1.55575	-0.835398	-0.709856	0.429371
2120	5268_at	YGL245W	GUS1	YGL245W strong similarity to glutamine--tRNA ligase	0.552211	0.351957	-1.64621	-0.17021	0.912254
2134	5305_at	YFR051C	RET2	YFR051C Coatomer (COPI) complex delta subunit	1.63703	-0.373281	-0.440022	-0.981037	0.157311
2158	5339_at	YFR040W	SAP155	YFR040W 155 kDa SIT4 protein phosphatase-associated protein	0.519064	0.279472	-1.23145	-0.794065	1.22698
2163	5344_at	YFR002W	NIC96	YFR002W 96 kDa nucleoporin-interacting component	1.34847	0.650949	-1.12365	-0.674353	-0.201418
2167	5348_at	YFR006W	---	YFR006W similarity to X-Pro dipeptidases	0.935152	0.919597	-1.48689	-0.158084	-0.209776
2185	5367_at	YFL018C	---	YFL018C dihydrolipoamide dehydrogenase precursor (mature protein is the E3 component of alpha-ketoacid dehydrogenase complexes)	-0.105821	1.46882	-0.653837	-1.11366	0.404493
2198	5384_at	YFL004W	VTC2	YFL004W strong similarity to hypothetical protein YPL019c	1.44262	-0.17083	-1.19566	-0.516167	0.440032
2208	5394_at	YFL037W	TUB2	YFL037W beta-tubulin	1.41308	0.245582	-0.564379	-1.26326	0.168975
2209	5395_at	YFL036W	RPO41	YFL036W mitochondrial RNA polymerase II	1.02365	-0.0904287	-1.61836	0.554882	0.130261
2222	5409_at	YFL021W	GAT1	YFL021W transcriptional activator with GATA-1-type Zn finger DNA-binding motif	1.04233	0.872762	-0.871173	-1.17311	0.129191
2237	5433_at	YFL047W	RGD2	YFL047W similarity to S.pombe hypothetical protein SPAC2F7.18c	1.29988	-0.850917	0.188131	-1.13949	0.502399
2246	5525_at	YER177W	BMH1	YER177W Ribosomal protein L23B (L17aB) (YL32)	0.351333	0.228855	-1.07316	-0.882898	1.37587
2247	5526_at	YER178W	---	YER178W alpha subunit of pyruvate dehydrogenase (E1 alpha)	0.752283	0.137531	-1.33361	-0.655076	1.09887
2279	5562_at	YER169W	RPH1	YER169W Repressor of PHR1 transcription\; binds to PHR1 URS	-0.178291	0.0482949	-0.334757	-1.13617	1.60092
2306	5590_at	YER105C	NUP157	YER105C Nucleoporin similar to Nup157p and to mammalian Nup155p	1.10789	0.283351	-1.33589	-0.700786	0.645434
2322	5609_at	YER124C	DSE1	YER124C weak similarity to Dictyostelium WD40 repeat protein 2	1.42713	0.524877	-0.854385	-0.970383	-0.127238
2341	5631_at	YER100W	UBC6	YER100W ubiquitin-conjugating enzyme	0.498623	0.191249	-0.933353	-1.06443	1.30791
2363	5654_at	YER081W	SER3	YER081W strong similarity to phosphoglycerate dehydrogenases	0.984397	0.388329	-1.60834	-0.246637	0.482253
2385	5677_at	YER061C	CEM1	YER061C Protein homologous to beta-keto-acyl synthase	0.95218	-0.16888	-0.80987	-1.08412	1.11069
2412	5704_at	YER005W	YND1	YER005W similarity to Gda1p	0.981051	0.0848186	-0.402679	-1.48231	0.819118
2415	5707_at	YER007C-A	---	YER007C-A putattive ORF identified by SAGE	0.681862	0.592477	-0.832174	-1.3151	0.872939
2417	5709_at	YER009W	NTF2	YER009W May coordinate the Ran-dependent (GSP1\/GSP2) association and disassociation reactions of nuclear import\; human homologue complements yeast mutants	1.41339	0.528781	-1.20437	-0.365165	-0.372632
2431	5723_at	YER022W	SRB4	YER022W subunit of RNA polymerase II holoenzyme\/mediator complex	0.344228	0.150525	-1.2211	-0.66249	1.38884
2486	5784_at	YEL051W	VMA8	YEL051W Vacuolar H-ATPase D subunit of the V1 catalytic sector	0.865364	0.224909	-1.49112	-0.469195	0.870044
2493	5811_at	YEL073C	---	YEL073C similarity to YJR108w	0.958965	0.271494	-1.62976	0.56765	-0.168351
2513	5943_at	YDR519W	FPR2	YDR519W FKBP (FK506 binding protein) 13\; peptidylprolyl cis-trans isomerase activity	1.0184	-0.224559	-1.57265	0.650097	0.128718
2514	5944_at	YDR520C	---	YDR520C weak similarity to transcription factors of the zinc finger class	0.691846	0.690542	-1.40054	-0.726734	0.744884
2530	5964_at	YDR495C	VPS3	YDR495C Vacuolar sorting protein	0.0596827	0.632299	-1.44489	-0.406322	1.15923
2532	5966_at	YDR497C	ITR1	YDR497C myo-inositol transporter	1.01896	1.07446	-0.904454	-0.970254	-0.218708
2537	5971_at	YDR502C	SAM2	YDR502C S-adenosylmethionine synthetase	1.37972	0.433444	-1.29027	-0.0301456	-0.492742
2572	6011_at	YDR452W	PPN1	YDR452W similarity to human sphingomyelin phosphodiesterase	0.46803	-0.00624702	-0.515649	-1.2985	1.35237
2576	6016_at	YDR457W	TOM1	YDR457W hect-domain-containing protein, required for G2\/M transition\; similar to RSP5\; contains motifs typical of protein kinases	0.849723	0.0661061	-1.31685	-0.653629	1.05465
2577	6017_at	YDR458C	---	YDR458C similarity to hypothetical protein YML034w and YML033w	0.354155	0.0180843	-1.57504	0.0225627	1.18024
2596	6038_at	YDR432W	NPL3	YDR432W nuclear shuttling protein with an RNA recognition motif	-0.25154	0.959818	-1.43587	-0.223164	0.950759
2625	6071_at	YDR419W	RAD30	YDR419W similar to E. coli DinB and S. cerevisiae REV1	0.812495	1.04537	-1.26306	-0.784652	0.189846
2647	6094_at	YDR397C	NCB2	YDR397C repressor of class II transcription	-0.0266779	1.33017	-0.32541	-1.39616	0.418076
2654	6103_at	YDR362C	TFC6	YDR362C 91 kDa tau91 subunit of transcription factor IIIC (TFIIIC)	0.545875	0.470785	-0.923364	-1.19195	1.09865
2665	6114_at	YDR372C	VPS74	YDR372C similarity to hypothetical S. pombe protein	0.212601	0.248779	-1.69934	0.273368	0.964589
2669	6118_at	YDR332W	---	YDR332W similarity to E.coli hypothetical protein and weak similarity to RNA helicase MSS116 / YDR194c	-0.697205	0.659101	-0.179559	-1.12071	1.33838
2684	6135_at	YDR349C	YPS7	YDR349C GPI-anchored aspartic protease	1.07749	-0.328279	-1.12023	-0.653395	1.02441
2690	6141_at	YDR311W	TFB1	YDR311W Component of transcription initiation factor IIb, 75 kDa subunit	0.72293	-0.464012	-0.408806	-1.16677	1.31666
2693	6144_at	YDR313C	PIB1	YDR313C Phosphatidylinositol(3)-phosphate binding	-0.154784	0.28361	-0.850299	-0.845982	1.56745
2702	6153_at	YDR322W	MRPL35	YDR322W Mitochondrial ribosomal protein MRPL35 (YmL35)	0.84444	-0.0657282	-1.43619	-0.379715	1.03719
2712	6165_at	YDR291W	---	YDR291W similarity to B.subtilis helicases	-0.105827	0.20275	-0.310603	-1.2767	1.49038
2719	6172_at	YDR298C	ATP5	YDR298C ATP synthase subunit 5\; oligomycin sensitivity-conferring protein	0.868572	0.891164	-1.37632	0.300045	-0.683456
2722	6175_at	YDR301W	CFT1	YDR301W Component of pre-mRNA cleavage factor II (CFII)\; 150-kDa protein associated with polyadenylation factor 1 (PF I)	1.04576	0.96902	-1.06716	-0.909457	-0.0381647
2724	6177_at	YDR303C	RSC3	YDR303C similarity to transcriptional regulator proteins	0.466753	1.27329	-1.45601	-0.158716	-0.12532
2726	6179_at	YDR305C	HNT2	YDR305C Yeast member of the Histidine Triad protein family (HIT)	-0.0996462	0.854459	-0.0236993	-1.5887	0.857583
2759	6217_at	YDR252W	BTT1	YDR252W Negative effect on expression of several genes transcribed by RNA polymerase II\; BTF3 homolog	1.04817	-1.28054	0.248305	-0.782487	0.76656
2779	6237_at	YDR226W	ADK1	YDR226W cytosolic adenylate kinase	1.62012	0.227254	-0.899864	-0.653922	-0.293588
2803	6265_at	YDR208W	MSS4	YDR208W Phosphatidylinositol 4-phosphate kinase	1.06888	-0.459977	-1.43575	0.0650528	0.76179
2812	6276_at	YDR219C	---	YDR219C hypothetical protein	1.08323	0.493678	-1.32536	0.504579	-0.756118
2819	6284_at	YDR182W	CDC1	YDR182W Protein that affects bud emergence, intrachromosomal recombination, and nuclear division	1.7569	-0.359976	-0.761969	-0.289591	-0.34536
2823	6288_at	YDR186C	---	YDR186C hypothetical protein	0.997124	-0.354585	-1.48855	0.0316127	0.814396
2824	6290_at	YDR188W	CCT6	YDR188W Cytoplasmic chaperonin of the Cct ring complex (previously called TCP1 or TRiC), distantly related to Tcp1p and to Hsp60	0.352937	-0.0999715	-0.502136	-1.21375	1.46292
2825	6291_at	YDR189W	SLY1	YDR189W Hydrophilic suppressor of ypt1 involved in vesicle trafficking between ER and Golgi	0.847334	0.362621	-1.33092	-0.767723	0.888692
2828	6294_at	YDR192C	NUP42	YDR192C nucleoporin	1.1872	0.0837171	-0.878724	-1.12736	0.735165
2836	6305_at	YDR159W	SAC3	YDR159W Leucine permease transcriptional regulator	0.482243	0.404163	-0.070431	-1.68592	0.869946
2843	6312_at	YDR166C	SEC5	YDR166C 107 kDa component of the Exocyst complex\; required for exocytosis.	1.34326	-0.222844	-0.668019	-1.1199	0.667498
2857	6329_at	YDR139C	RUB1	YDR139C ubiquitin-like protein	0.3304	1.04904	-1.26093	-0.831715	0.713204
2858	6330_at	YDR139C	RUB1	YDR139C ubiquitin-like protein	0.452455	0.756027	-1.2385	-0.904064	0.934078
2860	6332_at	YDR141C	DOP1	YDR141C hypothetical protein	0.817977	-0.396528	-1.19979	-0.45679	1.23513
2867	6339_at	YDR148C	KGD2	YDR148C dihydrolipoyl transsuccinylase component of alpha-ketoglutarate dehydrogenase complex in mitochondria	1.38926	-0.733009	-1.18083	0.280937	0.243641
2868	6341_at	YDR150W	NUM1	YDR150W Protein with variable number of tandem repeats of a 64 amino-acid polypeptide, potential Ca2+-binding site, and pleckstrin homology domain	1.37526	-0.326464	-0.515895	-1.15918	0.626281
2876	6352_at	YDR117C	---	YDR117C similarity to mouse ligatin, a trafficking receptor for phosphoglycoproteins	1.15693	0.763724	-0.523335	-1.34213	-0.0551887
2882	6358_at	YDR123C	INO2	YDR123C helix-loop-helix protein	0.901503	1.00218	-0.674038	-1.31217	0.0825191
2887	6363_at	YDR128W	---	YDR128W weak similarity to Sec27p, YMR131c and human retinoblastoma-binding protein	0.587083	0.285276	-1.67507	-0.0708437	0.87355
2931	6410_at	YDR086C	SSS1	YDR086C endoplasmic reticulum protein that is part of the Sec61 trimeric complex and the Ssh1 trimeric complex	1.09945	0.443204	-1.39587	-0.63711	0.49033
2939	6419_at	YDR050C	TPI1	YDR050C triosephosphate isomerase	1.48461	-0.861281	-0.914674	-0.150179	0.441523
2944	6425_at	YDR056C	---	YDR056C hypothetical protein	0.494476	-0.287342	-1.44165	-0.0279396	1.26246
2953	6434_at	YDR065W	---	YDR065W hypothetical protein	0.147505	0.578857	-0.513261	-1.40212	1.18902
2959	6441_at	YDR027C	VPS54	YDR027C Loss Upsets Vacuole	1.4451	-0.79924	-0.985899	0.518648	-0.17861
2969	6452_at	YDR037W	KRS1	YDR037W lysyl-tRNA synthetase	0.665019	1.06185	-1.52347	0.108746	-0.312151
3003	6490_at	YDL017W	CDC7	YDL017W serine\/threonine protein kinase	0.430035	-0.215166	-0.488986	-1.18432	1.45844
3019	6509_at	YDL043C	PRP11	YDL043C snRNA-associated protein	1.08465	0.276904	-0.669423	-1.36076	0.668625
3045	6542_at	YDL056W	MBP1	YDL056W transcription factor	1.24485	0.0749912	-0.473001	-1.38841	0.541578
3073	6571_at	YDL073W	---	YDL073W weak similarity to Cyprinus carpio calcium channel protein	0.951556	0.886449	-1.39894	-0.576828	0.137766
3085	6583_at	YDL103C	QRI1	YDL103C UDP-N-acetylglucosamine pyrophosphorylase	0.228628	0.0522426	-1.45419	-0.16899	1.34231
3114	6615_at	YDL116W	NUP84	YDL116W Protein with homology to mammalian Nup107p	1.55878	-0.465618	-0.589031	-0.915157	0.41103
3129	6632_at	YDL143W	CCT4	YDL143W Cytoplasmic chaperonin subunit required for actin cytoskeleton assembly or function	0.56389	-0.27709	-1.39025	-0.17753	1.28099
3131	6634_at	YDL141W	BPL1	YDL141W Biotin:apoprotein ligase	1.62621	-0.172556	-0.857756	-0.752021	0.156118
3162	6670_at	YDL193W	---	YDL193W similarity to N.crassa hypothetical 32 kDa protein	0.903348	-0.701205	-1.21473	-0.0870215	1.09961
3167	6675_at	YDL189W	RBS1	YDL189W hypothetical protein	0.357355	1.30467	-0.741895	-1.2335	0.313369
3170	6679_at	YDL185W	TFP1	YDL185W encodes a protein with three regions (ABC) that is spliced to yield the extein AC and the intein B\; AC is a 69K vacuolar (H+)-ATPase, and B is a 50K site-specfic endonuclease named VDE (PI-Sc	1.28212	-0.0904393	-1.51184	0.234504	0.0856485
3179	6689_at	YDL219W	DTD1	YDL219W strong similarity to S.equisimilis hypothetical protein	-0.0467899	1.24201	-1.53471	0.315121	0.0243696
3195	6705_at	YDL203C	---	YDL203C similarity to Skt5p	1.03191	0.0015929	-0.877359	-1.11567	0.959527
3196	6706_at	YDL202W	MRPL11	YDL202W Mitochondrial ribosomal protein MRPL11 (YmL11)	-0.0759741	1.28213	-0.683736	-1.19567	0.673251
3213	6726_at	YDL226C	GCS1	YDL226C ADP-ribosylation factor GTPase-activating protein (ARF GAP)	-0.199765	0.399332	-1.49067	0.0352041	1.2559
3215	6728_at	YDL224C	WHI4	YDL224C Possible RNA binding protein. Homolog of Whi3.	0.439083	0.00705776	-1.58924	0.0111343	1.13197
3230	6788_at	YCR093W	CDC39	YCR093W nuclear protein that negatively regulates basal transcription	1.13291	-0.510354	-0.617162	-1.02131	1.01592
3232	6790_at	YCR095C	---	YCR095C hypothetical protein	0.0660993	1.09082	-1.30106	-0.670428	0.814565
3233	6791_s_at	YCR097W	HMRA1	YCR097W Homeobox-domain containing protein which, together with alpha2, represses transcription of haploid-specific genes in diploid cells	0.212398	0.258199	-1.73783	0.453058	0.81418
3256	6818_at	YCR077C	PAT1	YCR077C Necessary for accurate chromosome transmission during cell division	-0.932095	1.11115	-0.879491	-0.312252	1.01269
3275	6841_at	YCR053W	THR4	YCR053W threonine synthase	1.46224	0.235725	-1.10824	-0.744424	0.154701
3287	6853_at	YCR020C-A	MAK31	YCR020C-A MAK31 snRNP	1.28888	-0.10459	-0.958176	-0.944977	0.718862
3292	6860_at	YCR026C	---	YCR026C Membrane phospho-diesterase	0.752655	1.16404	-0.758328	-1.22438	0.0660075
3295	6863_at	YCR028C-A	RIM1	YCR028C-A required for mitochondrial DNA replication	1.14061	0.480404	-1.5678	0.0397608	-0.092969
3312	6883_at	YCR005C	CIT2	YCR005C non-mitochondrial citrate synthase	0.939169	0.431056	-1.06096	-1.09237	0.783102
3317	6890_at	YCR012W	PGK1	YCR012W 3-phosphoglycerate kinase	1.4166	-0.644538	-0.586313	-0.872876	0.687127
3415	7110_at	YBR245C	ISW1	YBR245C Homolog to SNF2\/SWI2 DNA-binding regulatory protein	0.207862	1.59944	-0.644232	-0.973436	-0.189636
3421	7116_at	YBR251W	MRPS5	YBR251W Probable mitochondrial ribosomal protein S5	0.37066	-0.246171	-0.621828	-1.03423	1.53157
3431	7126_at	YBR216C	YBP1	YBR216C strong similarity to hypothetical protein YGL060w	0.44723	-0.209184	-1.56686	0.207062	1.12175
3436	7131_at	YBR221C	PDB1	YBR221C beta subunit of pyruvate dehydrogenase (E1 beta)	0.95303	-0.0661043	-1.5798	-0.0728158	0.765693
3447	7145_at	YBR235W	---	YBR235W similarity to bumetanide-sensitive Na-K-Cl cotransport protein	0.825672	0.431268	-1.56755	-0.404523	0.715135
3454	7152_at	YBR196C	PGI1	YBR196C Glucose-6-phosphate isomerase	1.36743	0.503332	-0.944148	-0.990592	0.0639735
3456	7154_at	YBR198C	TAF5	YBR198C Probable transcription-associated factor protein, probable -transducin type	0.38863	0.217344	-0.786433	-1.16814	1.3486
3466	7166_at	YBR210W	ERV15	YBR210W strong similarity to D.melanogaster cornichon protein	0.11047	0.497794	-1.71313	0.240321	0.864543
3473	7173_at	YBR171W	SEC66	YBR171W glycoprotein complexed with Sec62p and Sec63p in the Sec63 complex, an integral endoplasmic reticulum membrane protein complex required for translocation of presecretory proteins	0.761786	0.216021	-1.00544	-1.07286	1.10049
3476	7177_at	YBR175W	SWD3	YBR175W Probable GTP-binding protein	0.65576	0.407376	-1.60896	0.850109	-0.304286
3502	7205_at	YBR159W	---	YBR159W similarity to human 17-beta-hydroxysteroid dehydrogenase	1.49438	-0.405604	-0.927473	-0.684432	0.52313
3508	7211_at	YBR164C	---	YBR164C ADP-ribosylation factor-like protein 1	0.24828	-0.106807	-0.891961	-0.818435	1.56892
3514	7218_at	YBR127C	VMA2	YBR127C H+-transporting ATPase, vacuolar (EC 3.6.1.35)	1.29808	0.421345	-1.20139	-0.788137	0.270102
3526	7231_at	YBR140C	IRA1	YBR140C GTPase activating protein	0.12906	0.337253	-1.43769	-0.330046	1.30143
3535	7241_at	YBR105C	VID24	YBR105C involved in fructose-1,6-bisphosphatase degradation	0.809652	0.969603	-1.29063	-0.80075	0.312121
3536	7242_at	YBR106W	PHO88	YBR106W May be a membrane protein involved in inorganic phosphate transport and regulation of Pho81p function	1.15352	0.885223	-0.627771	-1.2036	-0.207373
3540	7246_at	YBR110W	ALG1	YBR110W beta-1,4-mannosyltransferase	-0.132045	0.661906	-1.67556	0.37204	0.773655
3567	7279_at	YBR098W	MMS4	YBR098W putative transcriptional (co)activator for DNA damage	0.303019	0.853974	-1.72115	0.112659	0.451501
3573	7288_at	YBR065C	ECM2	YBR065C ExtraCellular Mutant	0.474831	-0.597564	-0.492034	-0.914579	1.52935
3581	7296_at	YBR073W	RDH54	YBR073W Putative helicase similar to RAD54	0.794856	0.478126	-0.904737	-1.24555	0.877303
3589	7305_at	YBR081C	SPT7	YBR081C transcription factor, member of the histone acetyltransferase SAGA complex	0.264959	0.00652953	-1.36655	-0.30767	1.40273
3601	7317_at	YBR049C	REB1	YBR049C RNA polymerase I enhancer binding protein	0.279202	1.07517	-0.55274	-1.43504	0.633405
3609	7326_at	YBR058C	UBP14	YBR058C Ubiquitin-specific protease	0.643219	-0.510662	-0.934069	-0.631668	1.43318
3619	7336_at	YBR023C	CHS3	YBR023C chitin synthase 3	0.95709	0.605955	-0.458888	-1.5259	0.421739
3626	7344_i_at	YBR031W	RPL4B	YBR031W Ribosomal protein L4A (L2A) (rp2) (YL2)	1.24781	0.333561	-1.47675	-0.321984	0.217356
3650	7369_s_at	YBR010W	HHT2	YBR010W Histone H3 (HHT1 and HHT2 code for identical proteins)	1.1301	0.790928	-1.40007	-0.287215	-0.23374
3651	7370_at	YBR011C	IPP1	YBR011C Inorganic pyrophosphatase	0.812737	0.362355	-1.45968	-0.577782	0.862366
3692	7415_at	YBL037W	APL3	YBL037W clathrin Associated Protein complex Large subunit	1.01757	0.425997	-1.04005	-1.10175	0.698229
3703	7429_at	YBL067C	UBP13	YBL067C ubiquitin carboxyl-terminal hydrolase	1.15405	-0.235126	-0.486047	-1.28484	0.851956
3707	7435_at	YBL061C	SKT5	YBL061C protoplast regeneration and killer toxin resistance gene, may be a post-translational regulator of chitin synthase III activity, interacts with Chs3p	-0.514682	0.549934	-0.14922	-1.24761	1.36157
3708	7436_at	YBL060W	---	YBL060W hypothetical protein	-0.270932	0.523825	-1.06814	-0.636156	1.45141
3712	7440_at	YBL057C	PTH2	YBL057C strong similarity to hypothetical S.pombe protein	-0.115896	1.31217	-0.201445	-1.4273	0.432469
3718	7448_at	YBL092W	RPL32	YBL092W Ribosomal protein L32	1.25326	0.775975	-1.17692	-0.2276	-0.624717
3721	7451_at	YBL090W	MRP21	YBL090W Component of the small subunit of mitochondrial ribosomes	-0.136258	0.772562	-1.50449	-0.175912	1.0441
3740	7487_at	YBL099W	ATP1	YBL099W mitochondrial F1F0-ATPase alpha subunit	1.32143	-0.105317	-1.14586	-0.716037	0.645777
3742	7538_at	YPR186C	PZF1	YPR186C Transcription factor IIIA (TFIIIA) with putative Zn-fingers	0.168074	1.6542	-0.864674	-0.599663	-0.357936
3745	7541_at	YPR189W	SKI3	YPR189W Contains 8 copies of the TPR domain	0.849138	0.557643	-0.970003	-1.20117	0.764388
3765	7569_at	YPR171W	BSP1	YPR171W hypothetical protein	1.1601	0.0651246	-0.73799	-1.24026	0.753027
3772	7577_at	YPR179C	HDA3	YPR179C hypothetical protein	0.41215	0.661492	-0.587659	-1.45318	0.9672
3801	7610_at	YPR124W	CTR1	YPR124W High affinity copper transporter into the cell, probable integral membrane protein	0.0774865	0.861589	-1.37131	-0.583188	1.01542
3802	7611_at	YPR125W	---	YPR125W suppressor of mrs2-1 mutation	0.459827	0.819474	-0.411183	-1.56789	0.69977
3805	7615_at	YPR129W	SCD6	YPR129W multicopy suppressor of clathrin deficiency	-0.353408	1.47316	-0.445652	-1.13677	0.462667
3810	7621_at	YPR133W-A	TOM5	YPR133W-A Translocase of the Outer Mitochondrial membrane	0.971527	0.276356	-1.6901	0.108099	0.334119
3842	7656_s_at	YPR080W	TEF1	YPR080W translational elongation factor EF-1 alpha	0.783836	0.848603	-1.62001	-0.14935	0.136917
3846	7660_at	YPR084W	---	YPR084W hypothetical protein	0.810845	0.895462	-1.09166	-1.06893	0.454274
3854	7671_at	YPR095C	SYT1	YPR095C Suppressor of Ypt3	0.57018	1.11466	-1.11424	-1.00228	0.431679
3857	7675_at	YPR055W	SEC8	YPR055W 121 kDa component of the Exocyst complex, which is required for exocytosis, and which also contains the gene products encoded by SEC3, SEC5, SEC6, SEC10, SEC15, and EXO70	0.346944	1.06846	-0.84861	-1.24705	0.680254
3872	7692_at	YPR072W	NOT5	YPR072W member of the NOT complex, a global negative regulator of transcription	0.148023	-0.0262051	-1.16878	-0.492217	1.53918
3891	7718_g_at	YPR052C	NHP6A	YPR052C 11-kDa nonhistone chromosomal protein	1.57852	0.254158	-1.00561	-0.626151	-0.200915
3896	7725_at	YPR018W	RLF2	YPR018W p90 subunit of yeast omatin Assembly Factor-I (CAF-I)	0.678607	0.894793	-0.00607337	-1.65273	0.0853998
3897	7726_at	YPR019W	CDC54	YPR019W essential for initiation of DNA replication\; homolog of S. pombe CDC21	0.747456	0.412994	-1.10242	-1.04236	0.984329
3903	7732_at	YPR025C	CCL1	YPR025C novel cyclin gene\; encodes subunits of TFIIK, a subcomplex of transcription factor TFIIH	0.795735	-0.117156	-1.11281	-0.787983	1.22222
3906	7735_at	YPR028W	YOP1	YPR028W Ypt Interacting Protein	0.191224	0.477978	-1.52899	-0.286891	1.14667
3913	7742_at	YPR034W	ARP7	YPR034W Actin-related protein	0.0765739	0.950926	-0.137306	-1.60156	0.711364
3914	7743_at	YPL010W	RET3	YPL010W coatomer complex zeta chain	0.617942	0.455536	-1.60239	-0.328471	0.857379
3915	7744_at	YPL009C	---	YPL009C similarity to M.jannaschii hypothetical protein	0.853859	0.576674	-0.508944	-1.52256	0.600969
3917	7746_at	YPL007C	TFC8	YPL007C hypothetical protein	0.524015	0.665259	-1.76137	0.194486	0.37761
3923	7752_at	YPL001W	HAT1	YPL001W histone acetyltransferase	0.169207	1.17695	-1.39724	-0.536857	0.587934
3967	7798_at	YPL045W	VPS16	YPL045W Vacuolar sorting protein	0.0969297	0.352922	-1.2058	-0.653139	1.40908
3979	7812_at	YPL078C	ATP4	YPL078C F(1)F(0)-ATPase complex delta subunit, mitochondrial	0.886694	0.20482	-1.70085	0.0887202	0.52062
3983	7817_at	YPL072W	UBP16	YPL072W encodes putative deubiquitinating enzyme	-0.385073	0.708926	-1.56874	0.384408	0.86048
4015	7850_at	YPL085W	SEC16	YPL085W multidomain vesicle coat protein that interacts with Sec23p	0.189993	1.05757	-0.210483	-1.58235	0.545267
4017	7852_at	YPL083C	SEN54	YPL083C 54kDa subunit of the tetrameric tRNA splicing endonuclease	0.722936	0.809364	-1.58373	-0.369734	0.421166
4023	7859_at	YPL121C	MEI5	YPL121C Meiotic protein required for synapsis and meiotic recombination	0.662449	0.815932	-1.58987	0.480905	-0.36942
4036	7873_at	YPL107W	---	YPL107W hypothetical protein	-0.508312	0.603598	-0.706841	-0.854108	1.46566
4038	7875_at	YPL105C	---	YPL105C similarity to Smy2p	0.509779	0.434997	-1.54871	-0.394456	0.998395
4040	7877_at	YPL103C	---	YPL103C similarity to hypothetical M. tuberculosis protein	-0.852526	0.608765	-0.0906231	-1.02413	1.35851
4047	7886_at	YPL139C	UME1	YPL139C Transcriptional modulator	0.432905	0.279825	-1.71975	0.870725	0.136298
4089	7930_at	YPL184C	---	YPL184C weak similarity to Pub1p	1.49706	-0.00618212	-1.28229	-0.319634	0.111041
4095	7937_at	YPL178W	---	YPL178W Small subunit of nuclear cap-binding protein complex	1.1701	0.761783	-1.3447	-0.480597	-0.106582
4096	7938_at	YPL177C	CUP9	YPL177C putative DNA binding protein which shows similarity in homeobox domain to human proto-oncogene PBX1	1.04567	0.874408	-0.727802	-1.26753	0.0752453
4098	7940_at	YPL175W	SPT14	YPL175W N-acetylglucosaminyl-phosphatidylinositol biosynthetic protein	0.717536	1.32731	-0.88479	-0.945866	-0.214189
4104	7946_at	YPL169C	MEX67	YPL169C INvolved in nuclear mRNA export, binds both poly(A)	0.243136	0.329705	-0.498082	-1.37553	1.30077
4106	7948_at	YPL210C	SRP72	YPL210C component of signal recognition particle	1.01122	0.946916	-0.740075	-1.23801	0.0199489
4126	7970_at	YPL234C	TFP3	YPL234C 17-kDa subunit C of vacuolar membrane H(+)-ATPase	1.07091	0.248813	-1.33406	-0.703974	0.71831
4132	7976_at	YPL228W	CET1	YPL228W mRNA capping enzyme beta subunit (80 kDa), RNA 5'-triphosphatase	0.938	-1.13637	-0.134116	-0.770655	1.10314
4142	7986_at	YPL218W	SAR1	YPL218W GTP binding protein	1.48282	-0.114954	-1.3077	0.165046	-0.225205
4159	8004_at	YPL246C	RBD2	YPL246C weak similarity to mouse proteinase activated receptor 2	0.102324	-0.0594243	-0.867384	-0.790621	1.6151
4162	8007_at	YPL243W	SRP68	YPL243W component of signal recognition particle	1.35673	0.442483	-1.09493	-0.860379	0.156088
4169	8015_at	YPL235W	RVB2	YPL235W strong similarity to TATA-binding protein-interacting protein 49 from rat	-0.0845077	0.366858	-1.32924	-0.355028	1.40191
4206	8166_at	YOR367W	SCP1	YOR367W Calponin homolog	0.180543	0.314803	-1.55871	-0.129143	1.1925
4210	8170_at	YOR371C	GPB1	YOR371C similarity to YAL056w	1.14534	-0.208659	-1.46984	-0.146995	0.68016
4234	8198_at	YOR354C	MSC6	YOR354C hypothetical protein	1.16094	-0.240471	-1.00172	-0.850344	0.931591
4237	8201_at	YOR357C	GRD19	YOR357C Grd19p that is epitope tagged with the HA epitope at the C-terminus is functional, migrates at 28 kDa, fractionates predominantly in the cytosolic fraction (however a minor amount associates w	-0.25185	0.853952	-1.37517	-0.326714	1.09978
4243	8207_at	YOR317W	---	YOR317W long chain fatty acyl:CoA synthetase	1.64076	0.0225172	-1.03844	-0.182361	-0.442471
4270	8239_at	YOR304C-A	---	YOR304C-A AIP3 binding protein	0.80146	1.04619	-0.901412	-1.18126	0.235027
4300	8275_at	YOR254C	SEC63	YOR254C Protein involved in protein import into ER	0.832305	1.2043	-0.654249	-1.17771	-0.204642
4309	8285_at	YOR264W	DSE3	YOR264W hypothetical protein	0.955644	0.99202	-0.751023	-1.23966	0.0430189
4311	8287_at	YOR266W	PNT1	YOR266W Pentamidine resistance protein	0.313854	1.26369	-1.39403	0.323219	-0.506738
4322	8298_at	YOR232W	MGE1	YOR232W GrpE homolog, mitochondrial matrix protein	1.23518	0.569356	-0.95498	-1.08709	0.237528
4329	8307_at	YOR241W	MET7	YOR241W tetrahydrofolylpolyglutamate synthase	1.06186	0.765033	-0.336864	-1.47426	-0.0157625
4339	8318_at	YOR251C	---	YOR251C similarity to thiosulfate sulfurtransferases	0.26504	1.34394	-1.39788	0.165773	-0.376871
4343	8322_at	YOR211C	MGM1	YOR211C encodes protein with GTP-binding domain related to dynamin	0.0397173	0.532064	-1.5238	-0.209635	1.16165
4362	8343_at	YOR187W	TUF1	YOR187W Translation elongation factor Tu, mitochondrial	0.371499	0.612068	-1.63849	-0.214882	0.8698
4366	8347_at	YOR191W	RIS1	YOR191W contains motifs that are present in a family of DNA-dependent ATPases, the SWI2\/SNF2-like proteins	0.635511	-0.208533	-1.19662	-0.570319	1.33996
4398	8384_f_at	YOR182C	---	YOR182C Ribosomal protein S30B	1.12263	0.894764	-1.29551	-0.350752	-0.371131
4400	8386_at	YOR184W	SER1	YOR184W phosphoserine transaminase	0.65699	0.964729	-1.48983	0.386473	-0.518358
4407	8394_at	YOR147W	MDM32	YOR147W similarity to YHR194w	0.992584	0.817748	-1.13582	-0.980879	0.306364
4411	8398_at	YOR151C	RPB2	YOR151C second largest subunit of RNA polymerase II	0.84343	0.774553	-0.956492	-1.21251	0.551023
4416	8403_at	YOR156C	NFI1	YOR156C Interacts with C-terminus of CDC12	-0.217568	0.251315	-1.05246	-0.554347	1.57306
4420	8407_at	YOR160W	MTR10	YOR160W Protein involved in mRNA transport from nucleus to cytoplasm	1.09611	0.0846457	0.218989	-1.63896	0.239222
4426	8414_at	YOR122C	PFY1	YOR122C profilin (actin-binding protein)	0.0580606	0.239558	-1.53381	-0.0232327	1.25942
4429	8417_at	YOR125C	---	YOR125C may encode a protein involved in one or more monoxygenase or hydroxylase steps of ubiquinone biosynthesis	1.50458	0.341998	-1.00651	-0.775951	-0.0641226
4431	8419_at	YOR127W	RGA1	YOR127W rho type GTPase activating protein	1.28196	-0.123298	0.110373	-1.50744	0.238402
4461	8452_at	YOR115C	TRS33	YOR115C involved in targeting and fusion of ER to golgi transport vesicles	0.698328	1.12607	-1.42081	-0.470271	0.0666881
4469	8460_at	YOR079C	ATX2	YOR079C Multi-copy suppressor of SOD-linked defects	0.507549	0.400482	-1.1179	-0.969843	1.17971
4474	8466_at	YOR085W	OST3	YOR085W 34-kDa, gamma subunit of oligosaccharyl transferase glycoprotein complex	1.32017	0.253542	-1.38641	-0.449445	0.262142
4475	8467_at	YOR086C	TCB1	YOR086C weak similarity to synaptogamines	0.327637	0.115174	-1.33417	-0.476849	1.36821
4490	8485_at	YOR057W	SGT1	YOR057W G2 allele of skp1 suppressor	-0.162537	0.634169	-1.117	-0.705773	1.35115
4494	8489_at	YOR061W	CKA2	YOR061W alpha' subunit of casein kinase II	0.948169	0.773755	-0.264378	-1.55647	0.0989241
4515	8512_at	YOR039W	CKB2	YOR039W Casein kinase II, beta' subunit	1.49351	0.3538	-1.10981	-0.103593	-0.633904
4520	8518_at	YOR045W	TOM6	YOR045W outer mitochondrial membrane protein, component of the mitochondiral protein translocation complex, associates with Isp42p	1.52609	-0.1523	-1.20259	-0.391364	0.220164
4522	8520_at	YOR047C	STD1	YOR047C homologous to MTH1\; interacts with the SNF1 protein kinase and TBP in two-hybrid and in in vitro binding studies	0.87768	0.945062	-0.446062	-1.45968	0.0830025
4555	8557_at	YOL005C	RPB11	YOL005C RNA polymerase II subunit, homologous to S. pombe Rpb11p subunit	0.357151	-0.528755	-0.210415	-1.12725	1.50927
4556	8558_at	YOL004W	SIN3	YOL004W DNA binding protein involved in transcriptional regulation	0.027916	0.688355	-1.04003	-0.931585	1.25534
4561	8563_at	YOR002W	ALG6	YOR002W Required for glucosylation in the N-linked glycosylation pathway	0.999483	1.12505	-0.844776	-0.958288	-0.321466
4582	8586_at	YOL021C	DIS3	YOL021C possible component of RCC1-Ran pathway	1.10767	0.872887	-0.61419	-1.27498	-0.0913884
4590	8594_at	YOL057W	---	YOL057W similarity to hypothetical C. elegans protein F02E9.6	0.00658783	0.210019	-1.523	0.0275091	1.27889
4603	8610_at	YOL042W	NGL1	YOL042W similarity to CCR4 protein	-0.680776	1.00729	-1.04163	-0.410958	1.12607
4612	8620_at	YOL078W	AVO1	YOL078W hypothetical protein	0.518018	1.23435	-1.22055	-0.802972	0.271162
4615	8623_at	YOL075C	---	YOL075C similarity to A.gambiae ATP-binding-cassette protein	0.416078	1.36292	-0.753628	-1.17438	0.149015
4617	8625_at	YOL072W	THP1	YOL072W hypothetical protein	0.648096	-0.481545	-1.29776	-0.149971	1.28118
4623	8631_at	YOL066C	RIB2	YOL066C DRAP deaminase	-0.282083	0.85958	-0.824685	-0.987913	1.2351
4639	8648_at	YOL095C	HMI1	YOL095C Helicase in MItochondria	1.3225	0.781623	-0.99919	-0.677465	-0.427466
4646	8655_at	YOL088C	MPD2	YOL088C protein disulfide isomerase related protein	0.334527	0.686748	-1.77028	0.342411	0.406597
4652	8662_at	YOL127W	RPL25	YOL127W Ribosomal protein L25 (rpl6L) (YL25)	1.47171	0.468872	-1.13182	-0.348844	-0.459915
4653	8663_at	YOL126C	MDH2	YOL126C cytosolic malate dehydrogenase	0.758259	-0.524858	-1.08874	-0.466315	1.32165
4658	8668_at	YOL120C	RPL18B	YOL120C Ribosomal protein L18A (rp28A)	1.29765	0.626192	-1.30636	-0.424452	-0.193027
4665	8676_at	YOL112W	MSB4	YOL112W Multicopy Suppressor of Bud Emergence	0.303466	0.157744	-1.61584	0.0270809	1.12755
4675	8688_at	YOL146W	PSF3	YOL146W hypothetical protein	0.705703	1.21707	-0.851408	-1.13648	0.0651198
4678	8691_at	YOL143C	RIB4	YOL143C 6,7-dimethyl-8-ribityllumazine synthase (DMRL synthase)	0.74198	0.533038	-1.03381	-1.13733	0.896126
4689	8703_at	YOL131W	---	YOL131W hypothetical protein	0.767679	-0.515194	-0.824717	-0.786582	1.35881
4702	8728_at	YOL152W	FRE7	YOL152W similar to FRE2	0.116943	1.62822	-1.03775	-0.290205	-0.417209
4714	8787_at	YNR032C-A	HUB1	YNR032C-A hypothetical protein identified by SAGE	0.822911	0.0796135	-1.08197	-0.942195	1.12164
4723	8807_at	YNR049C	MSO1	YNR049C small hydrophilic protein, enriched in microsomal membrane fraction, interacts with Sec1p	-0.115563	0.0495179	-0.316145	-1.18934	1.57153
4725	8809_at	YNR051C	BRE5	YNR051C weak similarity to chicken nucleolin	0.523357	0.325716	-0.246105	-1.60103	0.998065
4726	8810_at	YNR052C	POP2	YNR052C Putative transcription factor	0.866152	0.0277898	-1.49246	-0.349754	0.948277
4740	8824_at	YNR021W	---	YNR021W hypothetical protein	1.14473	0.842874	-1.27492	-0.132996	-0.579696
4741	8825_at	YNR022C	MRPL50	YNR022C weak similarity to protein phosphatases	0.224259	1.08066	-1.09877	-0.984366	0.778215
4742	8826_at	YNR023W	SNF12	YNR023W 73 kDa subunit of the SWI\/SNF transcription activation complex, homolog of Rsc6p subunit of the RSC chromatin remodeling complex	1.32266	0.719345	-1.12318	-0.616663	-0.302166
4747	8832_at	YNR029C	---	YNR029C similarity to P.denitrificans cobW protein	0.000558	1.1262	-1.19657	-0.770535	0.840346
4748	8833_at	YNR030W	ECM39	YNR030W ExtraCellular Mutant	0.383367	0.395737	-1.47964	-0.443992	1.14453
4758	8843_at	YNR040W	---	YNR040W hypothetical protein	0.224951	0.700773	-0.519586	-1.44924	1.0431
4759	8844_at	YNR041C	COQ2	YNR041C para hydroxybenzoate: polyprenyl transferase	1.53909	0.0689378	-1.0807	-0.663357	0.136034
4760	8845_at	YNL004W	HRB1	YNL004W hypothetical RNA-binding protein	0.82156	0.93089	-1.14361	-0.999148	0.390309
4778	8864_at	YNR016C	ACC1	YNR016C acetyl-CoA carboxylase	1.38615	0.429352	-0.467356	-1.29338	-0.0547601
4788	8874_at	YNL021W	HDA1	YNL021W histone deacetylase, shares sequence similarity with Rpd3p, Hos1p, Hos2p, and Hos3p	0.556955	0.278617	-1.3054	-0.713176	1.183
4790	8879_at	YNL016W	PUB1	YNL016W poly(A)+ RNA-binding protein	1.19353	0.451929	-0.354225	-1.48589	0.194663
4793	8883_at	YNL012W	SPO1	YNL012W encodes a protein with high similarity to phospholipase B	0.610371	0.557115	-1.74355	0.523818	0.0522442
4800	8890_at	YNL005C	MRP7	YNL005C Mitochondrial ribosomal protein MRP7 (YmL2) (E. coli L27)	-0.0669838	0.294672	-1.23698	-0.462111	1.4714
4801	8891_at	YNL051W	COG5	YNL051W hypothetical protein	0.594155	0.252494	-1.52397	-0.379447	1.05677
4802	8892_at	YNL050C	---	YNL050C hypothetical protein	0.831382	1.12724	-0.554459	-1.31235	-0.0918116
4803	8893_at	YNL049C	SFB2	YNL049C putative zinc finger protein	1.29899	0.577365	-0.669887	-1.23677	0.0303037
4804	8894_at	YNL048W	ALG11	YNL048W Required for aspargine-linked glycosylation	1.61927	-0.292345	-0.546197	-0.97748	0.196756
4805	8895_at	YNL047C	---	YNL047C similarity to probable transcription factor Ask10p and hypothetical protein YPR115w, and strong similarity to hypothetical protein YIL105c	-0.273043	1.11238	-0.165246	-1.44012	0.766026
4809	8900_at	YNL041C	COG6	YNL041C weak similarity to Mlp1	0.128093	0.581695	-1.70257	0.140264	0.852522
4810	8901_at	YNL040W	---	YNL040W weak similarity to M.genitalium alanine--tRNA ligase	0.749351	1.32698	-1.08137	-0.578964	-0.415997
4811	8902_at	YNL039W	BDP1	YNL039W 90 kd subunit of TFIIIB, also called TFIIIB90 or B'' or B''90 component	0.379543	0.550663	-0.952226	-1.13915	1.16117
4825	8917_at	YNL070W	TOM7	YNL070W translocase of the outer mito. membrane	0.502021	-0.212941	-1.60839	0.309367	1.00995
4840	8933_at	YNL054W	VAC7	YNL054W vacuolar protein	0.12017	-0.132886	-0.652058	-0.956364	1.62114
4848	8941_at	YNL091W	NST1	YNL091W similarity to chicken h-caldesmon, Uso1p and YKL201c	0.855412	-0.0277853	-1.2505	-0.686984	1.10986
4853	8947_at	YNL085W	MKT1	YNL085W Protein involved in propagation of M2 dsRNA satellite of L-A virus	1.18812	0.496187	-1.40275	-0.549938	0.268386
4855	8949_at	YNL083W	SAL1	YNL083W weak similarity to rabbit peroxisomal Ca-dependent solute carrier	1.05398	0.432948	-1.34359	0.593977	-0.73731
4857	8951_at	YNL081C	---	YNL081C similarity to ribosomal protein S13	0.461139	-0.23624	-1.59635	0.337313	1.03414
4858	8952_at	YNL080C	---	YNL080C hypothetical protein	0.521418	0.942279	-1.51445	-0.496829	0.54758
4874	8970_at	YNL107W	YAF9	YNL107W similarity to human AF-9 protein	0.0142138	1.20252	-0.595694	-1.31203	0.690991
4875	8971_at	YNL106C	INP52	YNL106C inositol polyphosphate 5-phosphatase	-0.410271	0.724649	-1.5684	0.800767	0.453259
4901	9000_at	YNL122C	---	YNL122C hypothetical protein	-0.538723	0.767892	-1.25651	-0.198221	1.22556
4904	9004_at	YNL118C	DCP2	YNL118C essential suppressor of the respiratory deficiency of a pet mutant	0.0824294	0.123963	-1.29106	-0.385773	1.47044
4914	9014_at	YNL154C	YCK2	YNL154C membrane-bound casein kinase I homolog	0.848322	0.323413	-0.116606	-1.66895	0.613818
4921	9022_at	YNL146W	---	YNL146W hypothetical protein	-0.233425	0.808861	-1.60665	0.814142	0.217068
4930	9033_at	YNL181W	---	YNL181W similarity to hypothetical S. pombe protein	0.0010877	0.661118	-1.48074	-0.310225	1.12876
4960	9071_at	YNL188W	KAR1	YNL188W involved in spindle pole body duplication and karyogamy, interacts with Cdc31p, localizes to the spindle pole body	0.883273	1.01271	-0.726043	-1.28594	0.115999
4961	9072_at	YNL187W	---	YNL187W hypothetical protein	-0.132423	0.520643	-0.759009	-1.05286	1.42365
4965	9078_at	YNL225C	CNM67	YNL225C chaotic nuclear migration\; predicted mass is 67kDa	0.398896	-0.149977	-1.39526	-0.206119	1.35246
4973	9086_at	YNL217W	---	YNL217W weak similarity to E.coli bis(5'-nucleosyl)-tetraphosphatase	-0.348729	0.640084	-0.310813	-1.28871	1.30817
4979	9092_at	YNL211C	---	YNL211C hypothetical protein	0.654316	1.2266	-0.600737	-1.30605	0.0258682
4982	9095_at	YNL254C	---	YNL254C hypothetical protein	1.00303	0.934472	-0.591906	-1.33045	-0.0151418
4984	9097_at	YNL252C	MRPL17	YNL252C ribosomal protein of the large subunit (YmL30), mitochondrial	0.345731	0.685699	-1.13891	-0.972755	1.08024
5007	9122_at	YNL272C	SEC2	YNL272C Protein with coiled-coil domain essential for vesicular transport	-0.00478704	1.21794	-0.396551	-1.41476	0.598157
5012	9127_at	YNL267W	PIK1	YNL267W Phosphatidylinositol 4-kinase	0.430913	0.909765	0.166856	-1.70835	0.200819
5019	9135_at	YNL259C	ATX1	YNL259C Antioxidant protein and metal homeostasis factor, protects against oxygen toxicity	0.661648	0.126812	-1.67466	0.0253913	0.860812
5020	9136_at	YNL258C	DSL1	YNL258C hypothetical protein	1.35201	0.287705	-1.42958	-0.213498	0.00336136
5033	9150_at	YNL289W	PCL1	YNL289W G(sub)1 cyclin that associates with PHO85	1.38628	0.280895	-0.742575	-1.17661	0.252014
5035	9152_at	YNL287W	SEC21	YNL287W non-clathrin coat protein involved in transport between ER and Golgi	1.04142	0.166175	-1.21712	-0.833806	0.843331
5037	9155_at	YNL284C	MRPL10	YNL284C Mitochondrial ribosomal protein MRPL10 (YmL10)	-0.651911	0.931362	-0.893815	-0.620167	1.23453
5058	9177_at	YNL307C	MCK1	YNL307C 43.1 kDa Serine\/threonine\/tyrosine protein kinase	1.26003	0.611902	-1.15709	-0.828345	0.113502
5059	9178_at	YNL306W	MRPS18	YNL306W ribosomal protein of the small subunit, mitochondrial	0.504519	0.252565	-1.48247	-0.41861	1.14399
5075	9205_at	YNL325C	FIG4	YNL325C FIG4 expression is induced by mating factor.	0.89005	-0.725102	-1.16116	-0.149021	1.14523
5113	9334_at	YMR285C	NGL2	YMR285C similarity to Ccr4p	0.787229	1.27967	-0.73784	-1.06147	-0.267586
5114	9335_at	YMR286W	MRPL33	YMR286W Mitochondrial ribosomal protein MRPL33 (YmL33) (E. coli L30)	-0.394094	1.46891	-0.530992	-1.06475	0.520927
5115	9336_at	YMR287C	MSU1	YMR287C Protein essential for mitochondrial biogenesis	0.00514818	1.60701	-1.13857	-0.169741	-0.303847
5135	9358_at	YMR264W	CUE1	YMR264W Cue1p assembles with Ubc7p. Cue1p recruits Ubc7p to the cytosolic surface of the endoplasmic reticulum. Assembly with Cue1p is a prerequisite for the function of Ubc7p	0.902842	-0.130948	-1.66346	0.485706	0.405859
5139	9362_at	YMR268C	PRP24	YMR268C U4\/U6 snRNA-associated splicing factor	1.04354	1.03435	-0.723399	-1.12475	-0.229735
5156	9379_at	YMR240C	CUS1	YMR240C U2 snRNP protein	0.576944	0.920116	-0.415527	-1.5564	0.474861
5158	9381_s_at	YMR242C	RPL20A	YMR242C Ribosomal protein L20A (L18A)	1.30811	0.49236	-1.35431	-0.460491	0.0143325
5163	9387_at	YMR247C	---	YMR247C hypothetical protein	1.15261	0.940589	-1.14792	-0.578198	-0.367084
5175	9400_at	YMR218C	TRS130	YMR218C hypothetical protein	0.350746	1.26597	-1.49521	-0.185794	0.0642849
5176	9401_at	YMR219W	ESC1	YMR219W Establishes Silent omatin	-0.289471	0.877374	-0.280752	-1.38248	1.07533
5179	9404_at	YMR222C	FSH2	YMR222C similarity to S.pombe dihydrofolate reductase	-0.801247	1.09093	-0.240739	-1.05129	1.00235
5190	9415_at	YMR231W	PEP5	YMR231W peripheral vaculor membrane protein\; putative Zn-finger protein	1.49316	-0.068566	-1.32703	-0.0498106	-0.0477471
5212	9438_at	YMR211W	DML1	YMR211W weak similarity to beta tubulins	0.550688	1.3489	-0.468258	-1.27851	-0.152828
5220	9448_at	YMR178W	---	YMR178W similarity to C.elegans hypothetical protein	0.0387789	1.02258	-1.34392	-0.602621	0.885184
5225	9453_at	YMR183C	SSO2 /// SSO1	YMR183C SSO1 and SSO2 encode syntaxin homologs\; act in late stages of secretion	-0.614839	1.4433	-0.639081	-0.840513	0.651136
5228	9456_at	YMR186W	HSP82	YMR186W constitutively expressed heat shock protein	0.698079	0.512505	-1.68447	-0.150542	0.624431
5244	9474_at	YMR162C	DNF3	YMR162C similarity to ATPases	-0.329034	0.882003	-1.49387	0.00167495	0.939228
5257	9487_at	YMR134W	---	YMR134W hypothetical protein	0.127355	1.09929	-1.46505	-0.428775	0.667183
5265	9497_i_at	YMR143W	RPS16A	YMR143W Ribosomal protein S16A (rp61R)	1.00484	0.73901	-1.54144	-0.255549	0.0531409
5289	9524_at	YMR125W	STO1	YMR125W transcriptional activator of glycolytic genes	1.15446	0.459195	-1.43346	-0.52903	0.348829
5295	9530_at	YMR088C	---	YMR088C similarity to multidrug resistance proteins	0.608624	-0.707007	-0.693747	-0.684374	1.4765
5298	9533_at	YMR091C	NPL6	YMR091C nuclear protein localization factor	0.928838	0.5148	-0.943479	-1.21367	0.71351
5301	9536_at	YMR094W	CTF13	YMR094W 58 kd component (Cbf3c) of the multisubunit 'Cbf3' kinetochore protein complex, which binds to the CDE III element of centromeres	0.842989	0.505897	-0.67292	-1.42245	0.746487
5305	9540_at	YMR098C	---	YMR098C hypothetical protein	0.316662	0.732444	-1.42153	-0.611642	0.984068
5323	9559_at	YMR074C	---	YMR074C strong similarity to hypothetical S. pombe protein	0.75436	-0.118836	-1.15886	-0.722441	1.24577
5339	9578_at	YMR047C	NUP116	YMR047C Nuclear pore complex protein that is member of GLFG repeat-containing family of nucleoporins and is highly homologous to Nup100p	1.15531	0.326467	-1.50731	-0.365633	0.391169
5342	9581_at	YMR052W	FAR3	YMR052W Required for arrest in G1 in response to pheromone	-0.534485	0.594158	-0.505881	-1.00283	1.44904
5353	9594_at	YMR064W	AEP1	YMR064W basic, hydrophilic protein of 59 kDa	0.0487083	0.366314	-0.637991	-1.19839	1.42136
5355	9596_at	YMR066W	---	YMR066W Synthesis Of Var	-0.301399	1.02498	-1.50466	0.0100744	0.771009
5361	9602_at	YMR025W	CSI1	YMR025W hypothetical protein	-0.142986	1.31208	-1.40619	-0.236772	0.473868
5369	9611_at	YMR033W	ARP9	YMR033W Actin-related protein	0.50402	0.922916	-1.53321	-0.465417	0.571694
5372	9614_at	YMR036C	MIH1	YMR036C homolog of S. pombe cdc25	0.373765	1.41055	-1.30827	-0.389275	-0.0867755
5380	9622_at	YML001W	YPT7	YML001W GTP-binding protein of the rab family\; required for homotypic fusion event in vacuole inheritance, for endosome-endosome fusion, and for fusion of endosomes to vacuoles when expressed from hi	1.34525	0.267338	-1.20528	-0.743654	0.336347
5385	9627_at	YMR005W	TAF4	YMR005W Protein required for protein synthesis	0.702226	0.861046	-0.430842	-1.55076	0.41833
5406	9649_at	YML015C	TAF11	YML015C TFIID subunit	0.583758	0.821243	0.0168647	-1.70432	0.282458
5416	9663_at	YML006C	GIS4	YML006C hypothetical protein	0.96592	0.951801	-0.438407	-1.40098	-0.078337
5431	9681_at	YML029W	USA1	YML029W hypothetical protein	0.677215	0.433225	-1.28063	-0.836639	1.00683
5435	9685_at	YML025C	YML6	YML025C ribosomal protein, mitochondrial	-0.0342506	0.705353	-1.69323	0.274519	0.747608
5436	9686_s_at	YML024W	RPS17A	YML024W Ribosomal protein S17A (rp51A)	0.902391	0.961246	-1.47845	-0.163378	-0.221812
5441	9691_i_at	YML063W	RPS1B	YML063W Ribosomal protein S1B (rp10B)	1.01289	0.457171	-1.55645	-0.368381	0.454766
5442	9692_at	YML062C	MFT1	YML062C Protein involved in mitochondrial import of fusion proteins	-0.461196	0.493312	-0.473442	-1.04867	1.49
5469	9722_at	YML077W	BET5	YML077W Bet5p\/18kD component of TRAPP	1.37551	0.718167	-0.954036	-0.697565	-0.442074
5477	9730_at	YML069W	POB3	YML069W Binds to catalytic subunit of DNA polymerase alpha (Pol1p)	0.0163456	0.0859699	-1.16641	-0.484239	1.54833
5480	9733_at	YML066C	SMA2	YML066C hypothetical protein	-0.358271	1.22749	-1.45976	0.467987	0.122555
5486	9739_at	YML103C	NUP188	YML103C Nucleoporin	1.20602	-0.22503	-1.30725	-0.442159	0.768424
5491	9745_at	YML099C	ARG81	YML099C zinc-finger transcription factor of the Zn(2)-Cys(6) binuclear cluster domain type	-0.193498	0.889986	-1.05002	-0.824599	1.17813
5493	9747_at	YML097C	VPS9	YML097C required for Golgi to vacuole trafficking, shares similarity to mammalian ras inhibitors	0.507627	1.38133	-1.27147	-0.424845	-0.192641
5504	9761_at	YML124C	---	YML124C alpha-tubulin	1.08367	-0.166647	-1.04395	-0.858488	0.985416
5517	9776_at	YML111W	BUL2	YML111W strong similarity to ubiquitination protein Bul1p	1.05679	-0.964462	-0.112337	-0.974929	0.994943
5520	9800_s_at	YML133C	YRF1-7	YML133C hypothetical protein Y'.2	-0.144684	-0.0801982	-0.0846927	-1.24477	1.55435
5522	9802_at	YML130C	ERO1	YML130C required for protein disulfide bond formation in the ER	-0.432648	1.23552	-1.40763	0.0553835	0.549373
5524	9850_at	YLR446W	---	YLR446W weak similarity to hexokinases	0.969911	1.10203	-1.11602	-0.74482	-0.211101
5525	9851_at	YLR447C	VMA6	YLR447C 36 kDa subunit (D subunit of VO sector) of the vacuolar H(+) ATPase\; required for assembly	1.35987	0.510662	-1.30458	-0.401077	-0.164882
5540	9870_s_at	YLR312W-A	MRPL15	YLR312W-A Mitochondrial ribosomal protein MRPL15 (YmL15)	0.0298601	0.404205	-0.961457	-0.913643	1.44104
5553	9887_at	YLR439W	MRPL4	YLR439W Mitochondrial 60S ribosomal protein L4	0.0957677	0.264865	-1.38377	-0.349378	1.37251
5556	9890_s_at	YLR441C	RPS1B	YLR441C Ribosomal protein S1A (rp10A)	0.986603	0.549149	-1.6281	-0.141009	0.233358
5559	9894_at	YLR445W	---	YLR445W hypothetical protein	0.264278	0.419388	0.102739	-1.70364	0.917237
5566	9901_at	YLR410W	VIP1	YLR410W Homologous to S. pombe asp1+	0.973043	0.77466	-1.2591	-0.856022	0.367414
5568	9903_at	YLR412W	---	YLR412W weak similarity to Candida maltosa cytochrome P450	0.584729	0.99892	-1.63069	0.0233233	0.0237155
5573	9909_at	YLR418C	CDC73	YLR418C Accessory factor associated with RNA polymerase II by affinity chromatography	-0.0478437	0.265545	-1.10244	-0.63477	1.51951
5584	9920_at	YLR385C	SWC7	YLR385C hypothetical protein	0.596671	1.40677	-0.902858	-0.899702	-0.200884
5596	9933_at	YLR398C	---	YLR398C antiviral protein, putative helicase	0.997626	0.659835	-0.971292	-1.17691	0.490744
5597	9934_at	YLR399C	BDF1	YLR399C Bdf1p contains two bromodomains, localizes to the nucleus and to chomosomes in spread meiotic nuclei but is excluded from the nucleolus	0.860352	0.0680409	-1.00573	-1.01979	1.09713
5615	9957_at	YLR376C	PSY3	YLR376C hypothetical protein	0.0597726	1.26093	-0.128397	-1.51245	0.320144
5620	9963_at	YLR382C	NAM2	YLR382C mitochondrial leucyl tRNA synthetase	0.341811	0.0723949	-0.833062	-1.0348	1.45366
5621	9964_at	YLR340W	RPP0	YLR340W 60S ribosomal protein P0 (A0) (L10E)	0.68179	0.951377	-1.45855	0.406368	-0.580988
5625	9968_s_at	YLR344W	RPL26B	YLR344W Ribosomal protein L26A (L33A) (YL33)	1.26408	0.717944	-1.16032	-0.729218	-0.0924885
5634	9978_at	YLR354C	TAL1	YLR354C Transaldolase, enzyme in the pentose phosphate pathway	0.99646	-0.00460859	-1.57089	-0.141576	0.72062
5642	9988_at	YLR319C	BUD6	YLR319C Actin Interacting Protein	0.788121	1.088	-0.504227	-1.393	0.021105
17	10022_at	YLR307W	CDA1	YLR307W Chitin Deacetylase	1.61715	0.138198	-0.497976	-1.0332	-0.224173
19	10024_at	YLR309C	IMH1	YLR309C similarity to human centromere protein E	0.298784	-0.388572	-0.139107	-1.24831	1.4772
36	10046_at	YLR287C	---	YLR287C weak similarity to S.pombe hypothetical protein SPAC22E12	-0.0601882	1.52949	-0.261433	-1.25938	0.0515072
87	10107_at	YLR215C	---	YLR215C strong similarity to rat cell cycle progression related D123 protein	0.989464	0.685524	-0.41523	-1.52013	0.260376
146	10177_at	YLR147C	SMD3	YLR147C encodes a core snRNP protein	0.486185	0.989754	-0.347487	-1.57084	0.442394
147	10178_at	YLR148W	PEP3	YLR148W vacuolar membrane protein	0.892466	0.830865	-0.602719	-1.43266	0.312051
152	10183_at	YLR153C	ACS2	YLR153C acetyl-coenzyme A synthetase	1.35194	0.671632	-1.1565	-0.49585	-0.371228
194	10233_at	YLR114C	---	YLR114C similarity to C.elegans hypothetical protein and YOR054c	1.26116	-0.0397135	0.171232	-1.53563	0.142951
210	10250_at	YLR086W	SMC4	YLR086W Smc4 protein, member of SMC family	0.393899	1.16718	-0.316876	-1.51879	0.274588
239	10280_at	YLR071C	RGR1	YLR071C component of RNA polymerase II holoenzyme\/mediator complex, interacts with Sin4p, Gal11p, and a 50 kd polypeptide	0.755167	1.16726	-0.63896	-1.288	0.00453013
273	10315_at	YLR019W	PSR2	YLR019W strong similarity to YLL010c	1.44838	0.560984	-1.05687	-0.384301	-0.568185
287	10329_at	YLL014W	---	YLL014W hypothetical protein	1.17355	0.848609	-1.2633	-0.282558	-0.476305
326	10372_at	YLL016W	SDC25	YLL016W homologous to cdc25	0.00522122	1.52024	-0.275188	-1.26993	0.0196522
339	10386_s_at	YLL045C	RPL8B	YLL045C Ribosomal protein L8B (L4B) (rp6) (YL5)	1.3045	0.728156	-1.18602	-0.462323	-0.38431
346	10395_at	YLL036C	PRP19	YLL036C RNA splicing factor	0.957986	0.875037	-0.450772	-1.45207	0.0698178
385	10493_at	YKR068C	BET3	YKR068C Hydrophilic protein that acts in conjunction with SNARE proteins in targeting and fusion of ER to Golgi transport vesicles	-0.267281	0.794054	-1.46204	1.06893	-0.133668
412	10523_at	YKR051W	---	YKR051W similarity to C.elegans hypothetical protein	0.496518	0.043387	-1.73848	0.673413	0.525161
434	10545_at	YKR028W	SAP190	YKR028W Type 2A-related protein phosphatase	1.00545	0.873456	-0.897416	-1.17599	0.194496
443	10556_i_at	YKL006W	RPL14A	YKL006W Ribosomal protein L14A	1.3162	0.697337	-1.20652	-0.406709	-0.400303
510	10628_at	YKL068W	NUP100	YKL068W Nuclear pore complex protein homologous to Nup116p	0.935198	0.895511	-0.315734	-1.49104	-0.0239343
517	10636_at	YKL060C	FBA1	YKL060C aldolase	0.308914	0.155185	-1.73511	0.459229	0.811783
542	10663_at	YKL077W	---	YKL077W hypothetical protein	0.576934	-0.435481	-1.18684	-0.349797	1.39519
548	10672_at	YKL112W	ABF1	YKL112W transcriptional activator and ARS1 binding protein	0.741904	1.14951	-0.651932	-1.30349	0.0640044
640	10778_at	YKL185W	ASH1	YKL185W probable purine nucleotide-binding protein	1.15117	0.650253	-0.582141	-1.37442	0.155143
641	10779_at	YKL184W	SPE1	YKL184W Ornithine decarboxylase	0.483982	-0.163103	-1.61085	0.249818	1.04015
643	10781_at	YKL182W	FAS1	YKL182W pentafunctional enzyme consisting of the following domains : acetyl transferase, enoyl reductase, dehydratase and malonyl\/palmityl transferase	1.42146	0.561947	-1.12069	-0.564729	-0.297985
678	10881_at	YJR133W	XPT1	YJR133W strong similarity to hypothetical protein YDR399w	1.55919	0.0667747	-0.521722	-1.13633	0.0320806
679	10882_at	YJR134C	SGM1	YJR134C similarity to paramyosin, myosin	-0.665503	0.76146	-0.927113	-0.525787	1.35694
694	10898_at	YJR105W	ADO1	YJR105W strong similarity to human adenosine kinase	0.217013	0.14226	-1.61563	0.111855	1.1445
733	10938_at	YJR099W	YUH1	YJR099W ubiquitin hydrolase	0.0535196	-0.0140422	-1.00752	-0.63698	1.60502
745	10950_at	YJR066W	TOR1	YJR066W phosphatidylinositol kinase homolog	0.2471	0.0692098	-1.47634	-0.15543	1.31546
783	10992_at	YJR015W	---	YJR015W strong similarity to Sng1p	1.02733	-0.67956	-1.39101	0.478567	0.564678
790	11002_at	YJR024C	---	YJR024C weak similarity to C.elegans Z49131_E ZC373.5 protein	1.03359	0.630749	-0.158543	-1.58205	0.0762585
802	11016_at	YJL005W	CYR1	YJL005W adenylate cyclase	0.0621615	0.175494	-1.33199	-0.345127	1.43946
817	11031_s_at	YJR009C	TDH2	YJR009C glyceraldehyde 3-phosphate dehydrogenase	0.366744	-0.0961015	-1.68769	0.664071	0.752977
823	11038_at	YJL029C	VPS53	YJL029C similarity to C.elegans hypothetical protein T05G5.8	0.650661	1.33851	-1.04314	-0.826141	-0.11989
835	11056_at	YJL012C	VTC4	YJL012C weak similarity to regulatory protein PHO81	1.32075	0.417534	-0.368203	-1.39467	0.0245818
875	11099_at	YJL058C	BIT61	YJL058C strong similarity to hypothetical protein YBR270c	0.583506	0.703677	0.133066	-1.74407	0.323823
930	11159_s_at	YJL136C	RPS21A	YJL136C Ribosomal protein S21B (S26B) (YS25)	1.3419	0.577097	-1.21344	-0.0835925	-0.621964
972	11206_f_at	YJL177W	RPL17A	YJL177W Ribosomal protein L17B (L20B) (YL17)	1.4778	0.362514	-1.22082	-0.275151	-0.344344
973	11207_at	YJL176C	SWI3	YJL176C transcription factor	0.861732	1.10168	-0.571826	-1.30754	-0.0840479
985	11223_at	YJL203W	PRP21	YJL203W RNA splicing factor	0.573877	0.994829	-0.0277446	-1.63446	0.0935015
989	11229_at	YJL197W	UBP12	YJL197W ubiquitin carboxyl-terminal hydrolase	0.601437	1.085	-0.65112	-1.38402	0.348706
991	11232_at	YJL194W	CDC6	YJL194W Protein involved in initiation of DNA replication	1.13997	0.866205	-0.640454	-1.23394	-0.131777
1036	11317_s_at	YAL005C	SSA1	YAL005C Heat shock protein of HSP70 family, cytoplasmic	0.34854	-0.0826164	-1.56183	0.103569	1.19233
1082	11365_at	YAL043C	PTA1	YAL043C pre-tRNA processing	0.364755	-0.0431229	-1.53652	-0.0115136	1.2264
1083	11367_at	YAL042W	ERV46	YAL042W Function unknown now	0.759764	-0.182794	-1.47742	-0.182689	1.08314
1085	11369_at	YAL040C	CLN3	YAL040C G(sub)1 cyclin	0.611416	0.0161846	-1.46619	-0.330565	1.16915
1087	11371_at	YAL038W	CDC19	YAL038W Pyruvate kinase	1.01885	-0.365504	-1.49912	0.0887179	0.75705
1088	11372_at	YAL037W	---	YAL037W strong similarity to GTP-binding proteins	-0.140334	0.544956	-1.21057	-0.569924	1.37587
1199	4087_at	YIR006C	PAN1	YIR006C polyA-specific ribonuclease	-0.137626	0.205799	-0.851856	-0.813556	1.59724
1232	4122_at	YIL005W	EPS1	YIL005W similarity to protein disulfide isomerases	0.456577	-0.242379	-1.37592	-0.182301	1.34402
1243	4133_at	YIL038C	NOT3	YIL038C General negative regulator of transcription\; may inhibit RNA polymerase II transcription machinery	0.507529	1.36119	-0.75408	-1.14881	0.0341765
1250	4141_at	YIL030C	SSM4	YIL030C integral nuclear membrane protein	1.12255	0.924401	-0.605529	-1.21054	-0.230878
1271	4167_at	YIL050W	PCL7	YIL050W PHO85 cyclin	1.30062	-1.16969	-0.81298	0.188275	0.493773
1323	4222_at	YIL134W	FLX1	YIL134W mitochondrial inner membrane carrier protein for FAD	1.71971	-0.584848	-0.371442	-0.749937	-0.0134822
1353	4253_i_at	YIL148W	RPL40B	YIL148W Ribosomal protein L40A	1.0134	1.09564	-1.14083	-0.449595	-0.518616
1354	4254_at	YIL147C	SLN1	YIL147C histidine kinase osmosensor that regulates an osmosensing MAP kinase cascade and is similar to bacterial two-component regulators	0.640185	0.475764	0.225544	-1.76919	0.427693
1356	4256_at	YIL145C	PAN6	YIL145C similarity to E.coli pantothenate synthetase	1.63607	-0.984129	0.0424635	-0.583713	-0.110688
1366	4286_s_at	YHR077C	NMD2	YHR077C Highly acidic C-terminus	0.739391	0.638334	0.083452	-1.7234	0.262223
1411	4363_at	YHR158C	KEL1	YHR158C protein containing kelch repeats, similar to YGR238c	1.524	0.221576	-0.695565	-1.06965	0.0196378
1470	4426_at	YHR090C	YNG2	YHR090C NuBbiN	-0.0278906	1.40631	-0.125197	-1.40781	0.154587
1483	4441_at	YHR103W	SBE22	YHR103W functionally redundant and similar in structure to SBE2	0.640187	-0.652947	-0.724275	-0.719516	1.45655
1487	4445_at	YHR107C	CDC12	YHR107C Component of 10 nm filaments of mother-bud neck (septin)	1.05863	0.555356	-0.218999	-1.57781	0.182826
1497	4455_at	YHR074W	QNS1	YHR074W weak similarity to B.subtilis spore outgrowth factor B	0.756296	-0.694852	-0.927326	-0.491825	1.35771
1499	4457_at	YHR076W	PTC7	YHR076W weak similarity to C.elegans hypothetical protein CEW09D10	0.43216	-0.337515	-1.33448	-0.138327	1.37817
1507	4465_at	YHR083W	SAM35	YHR083W hypothetical protein	0.936949	-0.478727	-1.37349	0.99968	-0.0844158
1525	4484_s_at	YHR054C	RSC30	YHR054C weak similarity to YOR262w	1.08643	0.789102	-1.31165	0.116537	-0.680418
1567	4527_at	YHR009C	---	YHR009C similarity to S.pombe hypothetical protein	0.832154	-0.524819	-1.23676	-0.266934	1.19635
1568	4528_i_at	YHR010W	RPL27A	YHR010W Ribosomal protein L27A	1.11461	0.970022	-1.16822	-0.331588	-0.584821
1600	4562_at	YHL047C	ARN2	YHL047C similarity to C.carbonum toxin pump	0.735608	-0.71447	-0.927315	-0.462859	1.36904
1686	4781_at	YGR215W	RSM27	YGR215W strong similarity to hypothetical S. pombe protein	0.339972	-0.358259	-0.844072	-0.724628	1.58699
1755	4858_at	YGR157W	CHO2	YGR157W Phosphatidyl-ethanolamine N-methyltransferase	1.3437	0.568896	-1.27968	-0.188064	-0.444845
1880	5000_i_at	YGR027C	RPS25A /// RPS25B	YGR027C Ribosomal protein S25A (S31A) (rp45) (YS23)	1.1493	0.762131	-1.30303	0.0238993	-0.6323
1896	5017_at	YGR001C	---	YGR001C similarity to C.elegans hypothetical M142.5 protein	0.512146	-0.220581	-1.58772	0.242986	1.05317
1962	5092_at	YGL105W	ARC1	YGL105W Associated with tRNA and amino acyl-tRNA synthetases\; has affinity for quadruplex nucleic acids	1.33944	0.686501	-1.00019	-0.835476	-0.190278
1972	5103_at	YGL094C	PAN2	YGL094C 135-kDa protein that is subunit of poly(A) ribonuclease	1.52281	0.365283	-1.1101	-0.309487	-0.468507
2052	5191_f_at	YGL189C	RPS26A	YGL189C Ribosomal protein S26A	1.11509	0.93467	-1.20831	-0.235079	-0.606379
2124	5272_at	YGL241W	KAP114	YGL241W similarity to Cse1p	0.91431	0.717552	-0.0777375	-1.62425	0.0701277
2308	5592_at	YER107C	GLE2	YER107C homologous to S. pombe RAE1 gene\; 2-hybrid analysis demonstrates an interaction with Srp1p and Rip1p\; copurifies with Nup116p	1.50388	0.480491	-0.953793	-0.697918	-0.33266
2381	5672_at	YER057C	HMF1	YER057C Inhibitor of cell Growth\; heat shock inducible	-0.0311936	0.243233	-1.59977	0.236862	1.15087
2390	5682_at	YER027C	GAL83	YER027C glucose repression protein	0.534393	-0.271889	-1.64036	0.70446	0.673395
2569	6008_at	YDR448W	ADA2	YDR448W transcription factor, member of ADA and SAGA, two transcriptional adaptor\/HAT (histone acetyltransferase)complexes	0.981336	0.985431	-0.485895	-1.34596	-0.134911
2588	6028_at	YDR422C	SIP1 /// CAD1	YDR422C SNF1 protein kinase substrate	1.01474	1.08252	-1.16947	-0.477978	-0.449813
2590	6030_at	YDR424C	CAD1	YDR424C putative light chain of dynein	-0.559343	0.697342	-1.29057	-0.0836719	1.23624
2629	6075_at	YDR378C	LSM6	YDR378C Sm-like protein	0.318486	0.525731	-1.42521	1.13376	-0.552767
2789	6248_at	YDR237W	MRPL7	YDR237W Mitochondrial ribosomal protein MRPL7 (YmL7)	-0.58131	0.998501	-1.45535	0.582886	0.455273
2900	6378_at	YDR098C	GRX3	YDR098C similarity to Legionella glutaredoxin-like protein	0.217457	0.0724941	-1.67749	0.401473	0.986061
2991	6477_at	YDR016C	DAD1	YDR016C hypothetical protein	0.893885	-0.421056	-1.37883	1.0497	-0.143699
3004	6492_at	YDL015C	TSC13	YDL015C similarity to rat synaptic glycoprotein SC2	-0.169709	0.498932	-1.6757	0.735585	0.610896
3088	6586_at	YDL100C	ARR4	YDL100C similarity to E.coli arsenical pump-driving ATPase	0.256923	-0.0986817	-1.45559	-0.0455733	1.34292
3113	6614_at	YDL117W	CYK3	YDL117W similarity to hypothetical S. pombe protein	1.12365	0.731394	-0.317228	-1.44692	-0.0908963
3140	6643_at	YDL177C	---	YDL177C similarity to hypothetical protein YCR059c	0.97403	0.843325	-0.263088	-1.50617	-0.0481008
3296	6864_at	YCR028C-A	RIM1	YCR028C-A required for mitochondrial DNA replication	1.44555	-0.611922	-0.870084	0.642016	-0.60556
3401	7096_at	YBR278W	DPB3	YBR278W C and C' subunits of DNA polymerase II	-0.409573	1.7672	-0.646315	-0.494457	-0.216859
3416	7111_at	YBR246W	---	YBR246W hypothetical protein	-0.228826	1.75689	-0.668413	-0.579352	-0.280295
3956	7787_at	YPL011C	TAF3	YPL011C Component of the TAF(II) complex (TBP-associated protein complex)	-0.814505	1.57477	-0.912855	-0.000344	0.152938
3961	7792_at	YPL051W	ARL3	YPL051W strong similarity to ADP-ribosylation factors	-0.876509	1.22044	-0.100867	-1.04418	0.801114
4062	7902_at	YPL168W	---	YPL168W weak similarity to E.coli bfpB protein	-0.675274	1.29479	-1.26981	0.472904	0.177385
4103	7945_at	YPL170W	DAP1	YPL170W similarity to C.elegans LIM homeobox protein	-0.976422	1.27493	-0.727129	-0.418374	0.846993
4147	7991_at	YPL213W	LEA1	YPL213W similarity to A.thaliana U2 snRNP protein A'	-0.812581	1.41345	-0.343726	-0.900148	0.643005
4321	8297_at	YOR231W	MKK1	YOR231W protein kinase involved in protein kinase C pathway	1.4238	-1.31562	-0.42421	0.0803722	0.235653
4337	8316_at	YOR249C	APC5	YOR249C subunit of the anaphase promoting complex	-1.0502	1.25829	-0.978314	0.2118	0.558415
4991	9104_at	YNL245C	CWC25	YNL245C hypothetical protein	-0.756128	1.6154	-0.666926	-0.517751	0.325402
5004	9119_at	YNL275W	---	YNL275W similarity to human band 3 anion transport protein	-0.869108	1.46159	-0.893037	-0.214222	0.514775
5138	9361_at	YMR267W	PPA2	YMR267W mitochondrial inorganic pyrophosphatase	0.380393	0.0280055	-1.62216	1.10009	0.113672
296	10338_at	YLL005C	SPO75	YLL005C similarity to A.thaliana hyp1 protein	-1.12136	1.46852	-0.704974	0.0671076	0.290706
683	10886_at	YJR138W	IML1	YJR138W similarity to C.elegans hypothetical protein T08A11.1	-0.791846	1.69877	-0.629728	-0.300108	0.0229083
1017	11293_at	YAR031W	PRM9	YAR031W membrane protein	-0.541263	1.65567	-0.92537	0.119517	-0.308552
2170	5351_at	YFR009W	GCN20	YFR009W Member of ATP-binding cassette (ABC) family of proteins	-0.944604	1.55265	-0.771961	0.291293	-0.127378
5205	9431_at	YMR204C	---	YMR204C weak similarity to D.melanogaster hypothetical protein DMC39E1	1.34485	-1.12376	-0.678354	0.655157	-0.197896
374	10482_at	YKR101W	SIR1	YKR101W repressor of silent mating loci	-1.16088	1.35956	-0.40017	-0.457613	0.659096
606	10741_at	YKL178C	STE3	YKL178C a factor recptor	-1.21577	1.17904	-0.208889	-0.604496	0.850116
3487	7189_at	YBR188C	NTC20	YBR188C splicing factor	0.316715	-0.00471595	0.380089	-1.67189	0.979796
298	10340_at	YLL003W	SFI1	YLL003W protein of unknown function	-0.406082	0.980004	0.27218	-1.52819	0.682088
1058	11340_at	YAL027W	---	YAL027W hypothetical protein	0.274553	0.860854	0.294881	-1.73341	0.303123
3258	6820_at	YCR081W	SRB8	YCR081W activation mediator subcomplex of RNA polymerase I holoenzyme	0.0493137	-0.253509	0.502884	-1.49764	1.19895
3274	6840_at	YCR052W	RSC6	YCR052W a subunit of RSC, a fifteen-protein chromatin remodeling complex and related to the Swi\/snf Complex.	0.37373	0.737705	0.338535	-1.76188	0.311909
3430	7125_at	YBR215W	HPC2	YBR215W highly charged, basic protein	0.137815	-0.282599	0.461271	-1.507	1.19051
27	10033_at	YLR275W	SMD2	YLR275W U1 snRNP protein of the Sm class	-0.284912	0.423186	0.417337	-1.58379	1.02818
165	10200_at	YLR126C	---	YLR126C weak similarity to P.aeruginosa anthranilate synthase component II	-0.761389	0.807837	0.285013	-1.3128	0.981335
246	10287_at	YLR035C	MLH2	YLR035C similarity to human mutL protein homolog	-0.458572	0.333617	0.403781	-1.45784	1.17901
1216	4104_at	YIL021W	RPB3	YIL021W 45 kDa subunit of RNA polymerase II	0.849169	0.159338	0.424254	-1.72809	0.295333
2002	5136_at	YGL106W	MLC1	YGL106W light chain for myosin Myo2p	-0.11876	0.75491	0.371152	-1.68071	0.673405
4792	8881_at	YNL014W	HEF3	YNL014W translation elongation factor eEF3 homolog	-1.028	1.52978	0.0280918	-0.745468	0.21559
967	11201_at	YJL179W	PFD1	YJL179W Putative homolog of subunit 1 of bovine prefoldin, a chaperone comprised of six subunits	0.329971	0.398006	0.498429	-1.78202	0.555608
978	11213_at	YJL170C	ASG7	YJL170C An a-specific gene that is induced to a higher expression level by alpha factor	-1.19986	1.04401	0.209998	-0.871114	0.816969
1714	4812_at	YGR202C	PCT1	YGR202C phosphorylcholine transferase\; or cholinephosphate cytidylyltransferase	0.369447	-0.293769	0.625713	-1.60364	0.902245
3496	7199_at	YBR153W	RIB7	YBR153W Riboflavin biosynthesis protein	-0.657895	0.548345	0.523626	-1.41256	0.998487
3736	7482_at	YBL104C	---	YBL104C hypothetical protein	-0.0166239	0.235586	0.572232	-1.68086	0.889662
4121	7965_at	YPL195W	APL5	YPL195W delta-like subunit of the yeast AP-3 adaptin component of the membrane-associated clathrin assembly complex	0.533163	-0.296408	0.620011	-1.62764	0.770875
5222	9450_at	YMR180C	CTL1	YMR180C similarity to YPL228w	-0.882503	1.29839	0.257494	-1.12484	0.451461
740	10945_at	YJR061W	---	YJR061W similarity to Mnn4p	0.892735	-0.127751	0.550278	-1.66236	0.347093
770	10978_at	YJR049C	UTR1	YJR049C Associated with ferric reductase	0.213316	0.236826	0.596	-1.747	0.700854
1825	4935_at	YGR054W	---	YGR054W similarity to C.elegans E04D5.1 protein	0.414794	0.397889	0.586008	-1.78287	0.38418
2853	6322_at	YDR176W	NGG1	YDR176W transcription factor\; genetic and mutant analyses suggest that Ngg1p (Ada3p) is part of two transcriptional adaptor\/HAT (histone acetyltransferase complexes, the 0.8 MD ADA complex and the 1	0.899633	-0.584831	0.596813	-1.47486	0.563243
3440	7137_at	YBR227C	MCX1	YBR227C Homolog to ATP-binding protein clpX (E.coli)	0.202237	0.0768654	0.72407	-1.71108	0.707905
729	10934_at	YJR095W	SFC1	YJR095W protein related to mitochondrial carriers	0.543303	-0.37909	0.743729	-1.59323	0.685283
1939	5064_at	YGL043W	DST1	YGL043W RNA polymerase II elongation factor	0.737483	-0.737722	0.699234	-1.39321	0.694212
3767	7571_at	YPR173C	VPS4	YPR173C defective in vacuolar protein sorting	0.325672	-0.0430919	0.78011	-1.69729	0.6346
671	10862_s_at	YJR160C	MPH2	YJR160C strong similarity to Mal31p	-0.0407965	-0.213805	0.91147	-1.53386	0.876992
3879	7704_at	YPR040W	TIP41	YPR040W similarity to C.elegans C02C2.6 protein	-0.396355	0.065009	0.889097	-1.48151	0.923755
3954	7785_at	YPL013C	MRPS16	YPL013C ribosomal protein S16, mitochondrial	-0.766388	1.06915	0.630185	-1.31419	0.381234
5514	9773_at	YML114C	TAF8	YML114C hypothetical protein	-0.065443	0.592194	0.765669	-1.70063	0.40821
539	10660_at	YKL080W	VMA5	YKL080W Vacuolar H-ATPas hydrophilic subunit C of V1 sector	1.01145	0.160611	-1.23138	0.876159	-0.816836
1746	4847_at	YGR147C	NAT2	YGR147C N alpha-acetyltransferase that acts on methionine termini	-1.11233	1.00202	0.588397	-1.0447	0.566612
1958	5088_at	YGL064C	MRH4	YGL064C similarity to YLR276c and YKR024c	-0.0581214	0.0721658	0.963988	-1.62565	0.647617
3510	7213_at	YBR166C	TYR1	YBR166C Prephenate dehydrogenase (NADP+)	0.861846	0.691194	-1.33342	0.589241	-0.808863
3445	7143_at	YBR233W	PBP2	YBR233W Homolog to human hnRNP complex K protein	0.803491	1.13717	-1.26298	0.00503921	-0.68272
4260	8228_at	YOR338W	---	YOR338W similarity to YAL034c	-1.17877	1.25604	0.479084	-0.847644	0.291291
2916	6395_at	YDR071C	---	YDR071C similarity to O.aries arylalkylamine N-acetyltransferase	0.585864	1.34299	-1.19363	-0.0864354	-0.648787
3021	6512_at	YDL040C	---	YDL040C N-terminal acetyltransferase	0.799914	1.29182	-0.758573	-1.00365	-0.32951
3160	6668_at	YDL195W	SEC31	YDL195W involved in protein transport from endoplasmic reticulum to Golgi	1.05434	1.05639	-1.12559	-0.391987	-0.59315
3298	6866_at	YCR031C	RPS14B	YCR031C Ribosomal protein S14A (rp59A)	1.03808	1.05777	-1.14596	-0.335045	-0.614842
5446	9696_at	YML058W	SML1	YML058W Suppressor of mec lethality	1.14476	0.688224	-0.278351	-1.45921	-0.0954252
5503	9760_at	YML125C	---	YML125C strong similarity to cytochrome-b5- and nitrate reductases	1.1327	0.736223	-0.322922	-1.43468	-0.111323
444	10557_f_at	YKL006W	RPL14A	YKL006W Ribosomal protein L14A	1.38817	0.684749	-1.02632	-0.484096	-0.562504
2450	5745_at	YEL001C	---	YEL001C hypothetical protein	1.74378	-0.5729	-0.596149	-0.0523638	-0.52237
5183	9408_at	YMR225C	MRPL44	YMR225C Mitochondrial ribosomal protein MRPL44 (YmL44)	0.576706	1.31657	-1.20821	0.00362013	-0.688685
1121	3542_f_at	YPR204W	YRF1-7	YPR204W strong similarity to subtelomeric encoded proteins	0.308877	1.14462	0.0620723	-1.60693	0.0913616
2455	5750_at	YEL040W	UTR2	YEL040W weak similarity to Bacillus 1,3-1,4-beta-glucanase	1.02111	0.901318	-0.369884	-1.40989	-0.142659
1426	4378_at	YHR129C	ARP1	YHR129C Centractin	0.801027	0.521315	0.264118	-1.73089	0.144427

## Sheet: cluster-D
Original row	probe_name	orf	Gene_Symbol	Target_Description	0_min	3_min	6_min	12_min	20_min
49	10061_at	YLR259C	HSP60	YLR259C heat shock protein 60\; chaperonin protein	-0.0638061	-0.853049	-0.865867	0.20965	1.57307
83	10103_at	YLR211C	---	YLR211C hypothetical protein	-0.851869	-0.9177	-0.244422	0.59207	1.42192
88	10108_at	YLR216C	---	YLR216C a cyclophilin related to the mammalian CyP-40\; physically interacts with RPD3 gene product	-0.317524	-0.584776	-0.983251	0.305288	1.58026
89	10110_at	YLR218C	---	YLR218C hypothetical protein	-0.8015	-0.835274	-0.435914	0.635172	1.43752
101	10123_at	YLR231C	BNA5	YLR231C strong similarity to rat kynureninase	-0.169756	-0.435826	-1.32743	0.691817	1.24119
113	10136_at	YLR201C	---	YLR201C similarity to hypothetical S. pombe protein	-0.13818	-0.774724	-1.1068	1.2508	0.768905
114	10141_at	YLR203C	MSS51	YLR203C Protein involved in maturation of COX1 and COB mRNA	0.299664	-0.663165	-1.17366	0.0934949	1.44367
115	10142_at	YLR204W	QRI5	YLR204W protein of unknown function	-1.54352	0.248051	0.101011	-0.0479348	1.24239
118	10145_at	YLR207W	HRD3	YLR207W HMG-CoA Reductase Degradation	-1.09503	-0.500075	-0.270787	0.326015	1.53988
143	10174_at	YLR144C	ACF2	YLR144C Identified as an activity necessary for actin polymerization in permeabilized cells	0.0101262	-0.796788	-1.01743	0.309379	1.49471
162	10193_at	YLR120C	YPS1	YLR120C GPI-anchored aspartic protease	-0.902252	-0.815081	-0.355422	0.684881	1.38787
163	10194_at	YLR121C	YPS3	YLR121C GPI-anchored aspartic protease	-0.834416	-0.716277	-0.239793	0.143486	1.647
191	10228_at	YLR109W	AHP1	YLR109W similarity to C.boidinii peroxisomal membrane protein 20K A	-0.564025	-0.810871	-0.74369	0.722335	1.39625
238	10279_at	YLR070C	XYL2	YLR070C strong similarity to sugar dehydrogenases	-0.77258	-0.895643	-0.357665	0.554189	1.4717
270	10312_at	YLR016C	---	YLR016C hypothetical protein	-1.23486	-0.0924414	-0.66014	0.826659	1.16078
280	10322_at	YLR026C	SED5	YLR026C Sed5p is a t-SNARE (soluble NSF attachment protein receptor) required in ER to Golgi transport.	-0.469528	-0.125853	-0.760498	-0.386519	1.7424
286	10328_at	YLL015W	BPT1	YLL015W similarity to metal resistance proteins	-0.160603	-0.197902	-1.11211	-0.163824	1.63444
317	10360_at	YLL026W	HSP104	YLL026W heat shock protein 104	-0.66418	-0.746897	-0.660216	0.577388	1.4939
320	10363_at	YLL023C	---	YLL023C similarity to hypothetical protein YLR064w	-0.802612	-0.930216	-0.394849	0.875286	1.25239
327	10373_at	YLL057C	JLP1	YLL057C similarity to E.coli dioxygenase	-0.884916	-0.790194	-0.483998	0.962528	1.19658
360	10468_at	YKR089C	---	YKR089C strong similarity to YOR081c	-0.446914	-0.909012	-0.785874	0.89382	1.24798
362	10470_at	YKR091W	SRL3	YKR091W Suppressor of rad53 lethality	-0.683345	-0.901315	-0.511748	0.686731	1.40968
429	10540_at	YKR023W	---	YKR023W similarity to S.pombe hypothetical protein SPAC23C4	-0.663503	-0.764705	0.144776	-0.390377	1.67381
448	10561_at	YKL003C	MRP17	YKL003C Mitochondrial ribosomal protein MRP17	-0.791992	-0.388809	-0.912243	0.73111	1.36193
501	10617_at	YKL035W	UGP1	YKL035W Uridinephosphoglucose pyrophosphorylase	-0.49779	-0.946308	-0.710873	0.956212	1.19876
502	10618_at	YKL034W	TUL1	YKL034W weak similarity to YOL013c	-0.735813	-0.772787	-0.615958	0.726794	1.39776
531	10651_at	YKL088W	---	YKL088W similarity to C.tropicalis hal3 protein, to C-term. of Sis2p and to hypothetical protein YOR054c	-1.32683	-0.290257	-0.13067	0.321218	1.42654
552	10677_at	YKL107W	---	YKL107W weak similarity to S.antibioticus probable oxidoreductase	-0.722814	-0.90677	-0.390443	0.529072	1.49095
564	10693_at	YKL135C	APL2	YKL135C Beta-adaptin, large subunit of the clathrin-associated protein (AP-1) complex	-0.601241	-1.13145	-0.223118	0.532947	1.42286
566	10695_at	YKL133C	---	YKL133C probable purine nucleotide-binding protein	-0.100721	-0.968462	-0.177995	-0.435309	1.68249
569	10699_at	YKL129C	MYO3	YKL129C myosin I	-0.541748	-0.401379	-0.729153	-0.0626032	1.73488
575	10705_g_at	YKL124W	SSH4	YKL124W suppressor of SHR3\; confers leflunomide resistance when overexpressed	-0.752063	0.432162	-1.35158	0.726303	0.945176
577	10708_at	YKL121W	---	YKL121W strong similarity to YMR102c	-0.695626	-0.596948	-0.745368	0.505366	1.53258
580	10712_at	YKL117W	SBA1	YKL117W Hsp90 (Ninety) Associated Co-chaperone	-0.271393	-0.335867	-0.745206	-0.406269	1.75874
588	10722_at	YKL151C	---	YKL151C similarity to C.elegans hypothetical protein R107.2	-0.603071	-0.516834	-0.777778	0.254705	1.64298
601	10736_at	YKL137W	---	YKL137W hypothetical protein	-0.574472	-0.824172	-0.438419	0.173176	1.66389
628	10766_at	YKL196C	YKT6	YKL196C v-SNARE	-0.79526	-0.605756	-0.495997	0.257392	1.63962
658	10803_at	YKL209C	STE6	YKL209C ABC transporter, glycoprotein, component of a-factor secretory pathway	-1.55304	0.270448	-0.245468	0.385106	1.14296
684	10887_at	YJR139C	HOM6	YJR139C Homoserine dehydrogenase (L-homoserine:NADP oxidoreductase)	0.178265	-0.497244	-1.42153	0.565672	1.17484
725	10930_at	YJR091C	JSN1	YJR091C Benomyl dependent tubulin mutant	-0.63755	-0.771069	-0.622498	0.491745	1.53937
730	10935_at	YJR096W	---	YJR096W similarity to Corynebacterium 2,5-diketo-D-gluconic acid reductase and aldehyde reductases	-0.932354	-0.622169	-0.503235	0.596911	1.46085
736	10941_at	YJR102C	VPS25	YJR102C hypothetical protein	-1.30765	-0.20861	-0.486984	0.963633	1.03961
752	10958_at	YJR074W	MOG1	YJR074W Protein interacts with Gsp1p	-1.16672	-0.255528	-0.65114	1.03669	1.0367
791	11003_at	YJR025C	BNA1	YJR025C 3-hydroxyanthranilic acid dioxygenase	-0.750407	-0.620413	-0.723211	0.636857	1.45717
804	11018_at	YJL003W	COX16	YJL003W hypothetical protein	-0.00595642	-0.416762	-1.30837	0.310519	1.42057
816	11030_at	YJR008W	---	YJR008W similarity to S.pombe hypothetical protein	-0.545012	-0.896224	-0.672442	0.729922	1.38376
818	11032_at	YJR010W	MET3	YJR010W ATP sulfurylase	-0.652919	-0.793697	-0.732892	1.21523	0.964282
838	11059_at	YJL053W	PEP8	YJL053W Vacuolar protein similar to mouse gene H<beta>58	-0.527942	-1.09856	-0.485983	0.903004	1.20948
839	11060_at	YJL052W	TDH1	YJL052W Glyceraldehyde-3-phosphate dehydrogenase 1	-0.761866	-0.856413	-0.514413	0.794956	1.33774
868	11091_at	YJL066C	MPM1	YJL066C hypothetical protein	-0.775499	-0.684889	-0.593642	0.543487	1.51054
905	11132_at	YJL117W	PHO86	YJL117W Putative inorganic phosphate transporter	0.672882	-1.39177	-0.738859	0.699077	0.758671
939	11169_at	YJL126W	NIT2	YJL126W Nit2 nitrilase	-0.87337	-0.930046	0.244929	0.0383627	1.52012
947	11177_at	YJL161W	---	YJL161W hypothetical protein	-0.611089	-0.816016	-0.600418	0.49186	1.53566
949	11179_at	YJL159W	HSP150	YJL159W Heat shock protein, secretory glycoprotein	-0.653687	-0.668119	-0.731348	0.534783	1.51837
993	11234_at	YJL192C	SOP4	YJL192C hypothetical protein	0.304931	-0.710664	-1.29913	0.491215	1.21365
1034	11315_i_at	YAL005C	SSA1	YAL005C Heat shock protein of HSP70 family, cytoplasmic	-0.819789	-0.688617	-0.533883	0.529589	1.5127
1039	11321_at	YAL002W	VPS8	YAL002W Vps8p is a membrane-associated hydrophilic protein which contains a C-terminal cysteine-rich region that conforms to the H2 variant of the RING finger Zn2+ binding motif.	-0.455466	-0.63402	-0.782756	0.220154	1.65209
1053	11335_at	YAL031C	FUN21	YAL031C FUN21	-0.836106	-0.787042	-0.528741	0.867843	1.28405
1055	11337_at	YAL030W	SNC1	YAL030W homolog of Snc2p, vesicle-associated membrane protein (synaptobrevin) homolog, forms a complex with Snc2p and Sec9p	-0.774215	-0.629279	-0.726352	0.741742	1.3881
1075	11357_at	YAL053W	---	YAL053W strong similarity to hypothetical proteins YOR365c,YGL139w,YPL221w	-0.717059	-0.860196	-0.420263	0.462926	1.53459
1114	3234_at	YGR295C	COS1	YGR295C Protein with strong similarity to other subtelomerically-encoded proteins such as Cos5p, Ybr302p, Cos3p, Cos1p, Cos4p, Cos8p, Cos6p, Cos9p	-0.987049	-0.898385	-0.0885812	0.624776	1.34924
1115	3327_f_at	YFL062W	COS1	YFL062W Protein with strong similarity to subtelomerically-encoded proteins such as Cos5p, Ybr302p, Cos3p, Cos1p, Cos4p, Cos8p, Cos6p, Cos9p	-0.783516	-1.12199	0.226693	0.262055	1.41675
1135	3738_s_at	YML132W	COS1	YML132W Protein with strong similarity to subtelomerically-encoded proteins such as Cos5p, Ybr302p, Cos3p, Cos1p, Cos4p, Cos8p, Cos6p, Cos9p (COS3 and YBR302C code for identical proteins)	-0.599059	-0.871819	-0.544188	0.480906	1.53416
1153	3944_f_at	YFL031W	HAC1	YFL031W bZIP (basic-leucine zipper) protein	0.109665	-1.21372	-0.49669	0.0978814	1.50286
1155	3946_at	YGR029W	ERV1	YGR029W Protein essential for mitochondrial biogenesis and cell viability	-1.14013	-0.797597	0.234769	0.322906	1.38006
1185	4073_at	YIR037W	HYR1	YIR037W putative glutathione-peroxidase	-0.594062	-0.565444	-0.814083	0.388001	1.58559
1196	4084_at	YIR003W	---	YIR003W weak similarity to mammalian neurofilament triplet H proteins	-0.488743	-0.894968	-0.0167771	-0.294541	1.69503
1248	4138_at	YIL033C	BCY1	YIL033C regulatory subunit of cAMP-dependent protein kinase	-0.672892	-0.769739	-0.184304	-0.0802024	1.70714
1257	4150_at	YIL068C	SEC6	YIL068C 88 kD component of the Exocyst complex, which contains the gene products encoded by SEC3, SEC5, SEC6, SEC8, SEC10, SEC15 and EXO70	-0.996389	-0.706616	0.726483	-0.378724	1.35525
1306	4203_at	YIL108W	---	YIL108W similarity to hypothetical S. pombe protein	-0.875928	-0.855784	-0.402158	0.890936	1.24293
1308	4205_at	YIL105C	---	YIL105C weak similarity to probable transcription factor Ask10p	-0.688535	-0.867326	-0.580403	0.789754	1.34651
1321	4220_at	YIL136W	OM45	YIL136W 45-kDa mitochondrial outer membrane protein	-0.776531	-1.0781	-0.087944	0.55887	1.3837
1322	4221_at	YIL135C	VHS2	YIL135C similarity to Ymk1p	0.335607	-0.862254	-0.994806	0.0547396	1.46671
1348	4248_at	YIL153W	RRD1	YIL153W Resistant to Rapamycin Deletion	-0.736824	-0.781995	-0.481634	0.44674	1.55371
1349	4249_at	YIL152W	---	YIL152W hypothetical protein	-0.973227	-0.840661	-0.145863	0.530137	1.42961
1367	4287_s_at	YHR209W	---	YHR209W similarity to hypothetical protein YER175c	-0.90519	-0.691052	-0.420504	0.512075	1.50467
1384	4335_at	YHR175W	CTR2	YHR175W Putative low-affinity copper transport protein	-0.51539	-1.14226	-0.435023	0.887073	1.2056
1398	4350_at	YHR190W	ERG9	YHR190W squalene synthetase	-0.482632	-0.599013	-0.625629	-0.029382	1.73666
1402	4354_at	YHR194W	MDM31	YHR194W similarity to hypothetical protein YOR147w	-0.354907	-1.27901	-0.397593	0.924709	1.1068
1409	4361_at	YHR156C	LIN1	YHR156C weak similarity to mouse kinesin KIF3B	-0.959431	-0.948042	-0.064258	0.644752	1.32698
1424	4376_at	YHR171W	ATG7	YHR171W autophagy	-0.827328	-1.0165	-0.251785	0.940459	1.15516
1445	4400_at	YHR150W	PEX28	YHR150W weak similarity to YDR479c	-1.14221	-0.600778	0.203824	0.0251514	1.51401
1467	4423_at	YHR087W	---	YHR087W hypothetical protein	-0.74635	-0.786948	-0.506457	0.526484	1.51327
1471	4427_at	YHR091C	MSR1	YHR091C Arginyl-tRNA synthetase	-0.625732	-0.55928	-0.264958	-0.317669	1.76764
1506	4464_at	YHR082C	KSP1	YHR082C Ser\/Thr protein kinase	-0.226991	-0.282361	-1.35247	0.539517	1.32231
1545	4504_at	YHR030C	SLT2	YHR030C putative protein kinase	-0.964594	-0.886303	-0.174152	0.69371	1.33134
1599	4560_at	YHL002W	HSE1	YHL002W SH3 domain	-0.492353	-0.850941	-0.372728	0.0147447	1.70128
1602	4564_at	YHL044W	---	YHL044W similarity to subtelomeric encoded proteins	-0.415661	-1.25	-0.389306	1.05685	0.998115
1623	4707_at	YGR277C	---	YGR277C similarity to hypothetical S.pombe protein	-1.05459	-0.326721	0.224616	-0.436956	1.59365
1643	4734_at	YGR258C	RAD2	YGR258C homolog of xeroderma pigmentosum group G (XPG) protein, copufurifies with transcription factor, TFIIH, mRNA is cell cycle regulated and induced by DNA damage and by meiosis (different cis-site	-0.685697	-0.904989	-0.00601629	-0.0490109	1.64571
1653	4747_at	YGR271W	SLH1	YGR271W strong similarity to S.pombe RNA helicase	0.48239	-0.75577	-1.23114	0.228506	1.27601
1667	4761_at	YGR241C	YAP1802	YGR241C Yeast Assembly Polypeptide, member of AP180 protein family, binds Pan1p and clathrin	-0.683438	-0.861504	-0.573948	0.730464	1.38843
1669	4764_at	YGR244C	LSC2	YGR244C Succinate-CoA Ligase (ADP-Forming)	-0.230783	-0.299667	-1.08481	-0.0217064	1.63697
1683	4778_at	YGR213C	RTA1	YGR213C involved in 7-aminocholesterol resistance	-0.811184	-0.826788	-0.306908	0.392385	1.5525
1708	4806_at	YGR196C	FYV8	YGR196C weak similarity to Tetrahymena acidic repetitive protein arp1	-0.140744	-0.97426	-0.207706	-0.366528	1.68924
1713	4811_at	YGR201C	---	YGR201C strong similarity to translation elongation factor eEF1 alpha chain Cam1p	-0.765435	-1.13348	0.0135426	0.52326	1.36211
1762	4866_at	YGR121C	MEP1	YGR121C ammonia permease	-0.510202	-0.628785	0.373998	-0.824122	1.58911
1776	4880_at	YGR135W	PRE9	YGR135W proteasome component Y13	-0.0395558	-0.245657	-1.14843	-0.175231	1.60888
1778	4882_g_at	YGR136W	LSB1	YGR136W weak similarity to chicken growth factor receptor-binding protein GRB2 homolog	-0.793552	-0.787528	-0.452134	0.527388	1.50583
1794	4901_at	YGR111W	---	YGR111W weak similarity to mosquito carboxylesterase	-0.23802	-0.92579	-0.921639	0.866243	1.21921
1904	5025_at	YGL037C	PNC1	YGL037C similarity to E.coli hypothetical 23K protein	-0.814669	-0.9302	-0.342661	0.748184	1.33935
1913	5035_at	YGL027C	CWH41	YGL027C glucosidase I	-0.677279	-0.603908	-0.731158	0.450642	1.5617
1931	5054_at	YGL053W	PRM8	YGL053W strong similarity to hypothetical proteins YAR031w, YGL051w, YAR028w, YAR033w and YCR007c	-0.767448	-0.802054	-0.506717	0.616429	1.45979
1935	5059_at	YGL048C	RPT6	YGL048C ATPase	-0.607857	-0.708042	-0.42008	0.0177232	1.71826
1936	5060_at	YGL047W	---	YGL047W similarity to hypothetical S. pombe protein	-0.649029	-0.717531	-0.654203	0.465318	1.55544
1945	5072_at	YGL079W	---	YGL079W hypothetical protein	-0.218829	-0.980317	-0.672987	0.309274	1.56286
1952	5081_at	YGL071W	---	YGL071W Putative transcription factor that binds the consensus site PyPuCACCCPu	-0.0165411	-1.05516	-0.621499	0.116314	1.57689
1978	5110_at	YGL087C	MMS2	YGL087C Similar to ubiquitin conjugating protein family	-0.356556	-0.632765	-1.00635	0.513915	1.48176
1983	5115_at	YGL127C	SOH1	YGL127C SOH1 encodes a novel 14-kD protein with limited sequence similarity to RNA polymerases. The Soh1 protein interacts with a DNA repair protein, Rad5p, in a two-hybrid system assay.	-0.978766	-0.762402	-0.335148	0.727597	1.34872
2010	5145_at	YGL144C	ROG1	YGL144C strong similarity to hypothetical protein YDL109c	-0.436939	-0.202095	-0.182872	-0.892319	1.71422
2033	5169_at	YGL166W	CUP2	YGL166W Activator of transcription	-1.12724	-0.836505	0.076944	0.594361	1.29244
2034	5171_at	YGL164C	YRB30	YGL164C similarity to S.pombe hypothetical protein SPAC31A2.10	-1.16252	-0.816413	0.188516	0.480658	1.30975
2055	5195_at	YGL185C	---	YGL185C weak similarity to dehydrogenases	-0.804874	-0.85955	-0.25806	0.370148	1.55234
2072	5217_at	YGL208W	SIP2	YGL208W Member of a family of proteins, including Sip1p and Gal83p, that interact with Snf1p and Snf4p and are involved in the response to glucose starvation	-0.921248	-1.02153	-0.0062515	0.651714	1.29731
2087	5235_at	YGL233W	SEC15	YGL233W 113kD component of the Exocyst complex, which contains the gene products encoded by SEC3, SEC5, SEC6, SEC8, SEC10, SEC15 and EXO70.	-0.351006	-0.747686	-0.797323	0.282951	1.61306
2105	5253_g_at	YGL259W	YPS5 /// YPS6	YGL259W GPI-anchored aspartic protease	-0.826718	-0.992959	-0.279235	0.891525	1.20739
2108	5256_at	YGL257C	MNT2	YGL257C similarity to Mnn1p	0.395327	-0.49366	-1.47614	0.485962	1.08851
2137	5310_at	YFR055W	---	YFR055W strong similarity to beta-cystathionases	-0.54628	-1.0309	-0.554274	0.892467	1.23899
2153	5334_at	YFR035C	---	YFR035C hypothetical protein	0.234314	-0.216928	-1.49502	1.27326	0.204367
2169	5350_at	YFR008W	FAR7	YFR008W weak similarity to human centromere protein E	-0.768745	-0.741142	-0.611366	0.717032	1.40422
2174	5355_at	YFR013W	IOC3	YFR013W similarity to YOL017w	-0.597526	-0.577748	-0.728869	0.257436	1.64671
2175	5356_at	YFR014C	CMK1	YFR014C Calmodulin-dependent protein kinase	-0.914671	-0.731563	-0.487755	0.828945	1.30504
2203	5389_at	YFL044C	---	YFL044C weak similarity to human dystrophin	-0.681742	-0.790878	-0.403336	0.235321	1.64064
2214	5401_at	YFL029C	CAK1	YFL029C Cyclin-dependent kinase-activating kinase	-0.743065	-0.591958	-0.712067	0.525994	1.5211
2219	5406_at	YFL024C	EPL1	YFL024C Probable chromatin protein because of homology to Drosophila Enahncer of Polycomb	-0.503733	-0.106272	-1.27739	0.542382	1.34501
2228	5424_at	YFL056C	AAD6	YFL056C Hypothetical aryl-alcohol dehydrogenase (AAD)	-0.921401	-0.950445	-0.181062	0.794422	1.25849
2235	5431_at	YFL049W	---	YFL049W weak similarity to Npl6p	0.501877	-1.50684	0.526408	-0.497587	0.976142
2342	5632_at	YER101C	AST2	YER101C Protein involved in targeting of plasma membrane [H+]ATPase	0.226803	-1.07236	-0.876701	0.338194	1.38406
2350	5641_at	YER068W	MOT2	YER068W putative zinc finger protein	-0.655179	-0.935604	-0.465777	0.60183	1.45473
2369	5660_at	YER048W-A	---	YER048W-A putative ORF identified by SAGE	-0.423725	-0.707282	-0.985123	1.29338	0.822753
2523	5956_at	YDR532C	---	YDR532C weak similarity Plasmodium repeat organellar protein	0.680434	-1.32805	-0.820632	0.838985	0.62926
2558	5995_at	YDR481C	PHO8	YDR481C repressible alkaline phosphatase	0.258951	-0.479496	-1.30634	0.118911	1.40797
2592	6033_at	YDR427W	RPN9	YDR427W Subunit of the regulatory particle of the proteasome	-0.678064	-0.424609	-0.871045	0.415266	1.55845
2612	6056_at	YDR405W	MRP20	YDR405W 263-amino acid mitochondrial ribosomal large subunit protein\; similar to L23 family of ribosomal proteins	-1.16444	-0.675919	0.366831	0.0414186	1.43211
2613	6057_at	YDR406W	PDR15	YDR406W probable multidrug resistance transporter	-0.855253	-0.859111	-0.384966	0.750767	1.34856
2639	6085_at	YDR388W	RVS167	YDR388W involved in endocytosis	-0.680679	-0.225813	-0.342927	-0.512735	1.76215
2642	6088_at	YDR391C	---	YDR391C strong similarity to hypothetical protein YOR013w	-0.649506	-0.655467	-0.673077	0.381106	1.59694
2651	6099_at	YDR358W	GGA1	YDR358W strong similarity to hypothetical protein YHR108w and weak similarity to signal transducing adaptor from mouse and man	-0.750185	-0.8363	-0.487419	0.618797	1.45511
2655	6104_at	YDR363W	ESC2	YDR363W Establishes Silent omatin	-0.286388	-0.36051	-1.20939	0.379285	1.477
2685	6136_at	YDR350C	TCM10	YDR350C protein of unknown function	-0.711416	-0.852843	-0.595026	0.878103	1.28118
2716	6169_at	YDR295C	HDA2	YDR295C weak similarity to Uso1p, YPR179c and fruit fly tropomyosin	-1.04191	-0.23093	-0.0646004	-0.321872	1.65931
2745	6202_at	YDR282C	---	YDR282C similarity to hypothetical protein YDL001w, YFR048w and S.pombe hypothetical protein SPAC12G12.14	-0.717989	-0.873791	-0.334181	0.348716	1.57725
2749	6206_at	YDR286C	---	YDR286C hypothetical protein	-0.702081	-0.697163	-0.77677	1.24637	0.929643
2765	6223_at	YDR258C	HSP78	YDR258C Mitochondrial heat shock protein 78 kDa	-0.595045	-0.788307	-0.754102	0.775922	1.36153
2774	6232_at	YDR221W	---	YDR221W weak similarity to the beta subunit of an ER luminal alpha-glucosidase from mouse	-0.718488	-0.680465	-0.57162	0.37193	1.59864
2782	6240_at	YDR229W	IVY1	YDR229W hypothetical protein	-0.65214	-0.736731	-0.340143	0.0214473	1.70757
2818	6283_at	YDR181C	SAS4	YDR181C Involved in silencing at telomeres, HML and HMR	0.64159	-1.61323	-0.239801	0.293843	0.917601
2875	6351_at	YDR116C	MRPL1	YDR116C similarity to bacterial ribosomal L1 proteins	-0.673559	-0.768875	-0.713104	0.829316	1.32622
2881	6357_at	YDR122W	KIN1	YDR122W Serine\/threonine protein kinase	-0.56878	-0.535544	-0.860704	0.383264	1.58176
2886	6362_at	YDR127W	ARO1	YDR127W pentafunctional arom polypeptide (contains: 3-dehydroquinate synthase, 3-dehydroquinate dehydratase (3-dehydroquinase), shikimate 5-dehydrogenase, shikimate kinase, and epsp synthase)	0.253813	-0.990547	-1.0358	1.28033	0.492198
2898	6376_at	YDR096W	GIS1	YDR096W putative zinc finger protein	-0.508045	-0.930212	-0.717939	0.942874	1.21332
2902	6380_at	YDR100W	---	YDR100W similarity to Dictyostelium development-specific membrane protein	-0.700575	-0.865538	-0.615926	1.09479	1.08725
2912	6391_at	YDR067C	---	YDR067C similarity to YNL099c	-0.353758	0.137701	-1.528	0.861554	0.882508
2933	6412_at	YDR088C	SLU7	YDR088C involved in 3' splice site choices and 2nd step of splicing	-0.132229	-1.47628	-0.135226	0.5082	1.23554
2979	6462_at	YDR001C	NTH1	YDR001C neutral trehalase (alpha,alpha-trehalase)	-0.676988	-0.772875	-0.605232	0.544672	1.51042
3006	6494_at	YDL013W	HEX3	YDL013W Protein involved in hexose metabolism	-0.275949	-0.689276	-0.448154	-0.353757	1.76713
3010	6500_at	YDL007W	RPT2	YDL007W Probable 26S protease subunit and member of CDC48\/PAS1\/SEC18 family of ATPases	-0.275018	-0.284765	-0.933063	-0.217519	1.71037
3012	6502_at	YDL005C	MED2	YDL005C Stoichiometric member of mediator complex	-1.26246	0.120942	-0.615389	0.393939	1.36297
3026	6517_at	YDL035C	GPR1	YDL035C G-protein coupled receptor	-0.0610739	-0.218892	-1.44167	0.420397	1.30124
3052	6550_at	YDL091C	UBX3	YDL091C weak similarity to mouse FAF1 protein	-0.90989	-0.291987	-0.705448	0.333081	1.57424
3054	6552_at	YDL089W	---	YDL089W hypothetical protein	-0.787902	-0.911893	-0.224456	0.393834	1.53042
3057	6555_at	YDL086W	---	YDL086W similarity to hypothetical Synechocystis protein	-0.407642	-0.705775	-0.369477	-0.283177	1.76607
3058	6556_at	YDL085W	NDE2	YDL085W strong similarity to NADH dehydrogenase (ubiquinone)	-0.594786	-1.01729	-0.287237	0.347516	1.5518
3074	6572_at	YDL072C	---	YDL072C weak similarity to hypothetical protein YMR040w	-0.788252	-0.827988	-0.384781	0.479456	1.52156
3078	6576_at	YDL110C	---	YDL110C hypothetical protein	-0.787233	-0.878977	-0.437658	0.73335	1.37052
3096	6596_at	YDL132W	CDC53	YDL132W Acts together with Cdc4p and Cdc34p to control the G1-S phase transition, assists in mediating the proteolysis of the Cdk inhibitor Sic1p in late G1	-0.148624	-0.175078	-1.11943	-0.187503	1.63064
3104	6604_at	YDL126C	CDC48	YDL126C Microsomal protein of CDC48\/PAS1\/SEC18 family of ATPases\; full length homology to mammalian protein VCP\; involved in secretion, peroxisome formation and gene expression	-0.0355558	-0.274383	-1.18037	-0.0973645	1.58767
3157	6664_at	YDL199C	---	YDL199C similarity to sugar transporter proteins	-0.867999	-0.876467	-0.327707	0.701393	1.37078
3203	6715_at	YDL238C	---	YDL238C similarity to E.coli hypothetical protein and to chlorohydrolases	-0.62002	-0.994151	-0.421864	0.584109	1.45193
3208	6720_at	YDL233W	---	YDL233W hypothetical protein	-0.846466	-0.926602	-0.0982875	0.359372	1.51198
3211	6723_at	YDL230W	PTP1	YDL230W phosphotyrosine-specific protein phosphatase	-0.590164	-0.635852	-0.779451	0.441973	1.56349
3249	6811_at	YCR069W	CPR4	YCR069W cyclophilin homolog	-0.197875	-0.587076	-0.894923	0.00199013	1.67788
3259	6821_at	YCR082W	---	YCR082W weak similarity to Rbk1p	-0.139685	-0.595138	-0.801547	-0.181448	1.71782
3293	6861_at	YCR027C	RHB1	YCR027C GTPase (RAS-related)	-0.66831	0.246518	-1.3657	0.771455	1.01603
3299	6867_at	YCR032W	BPH1	YCR032W Beige Protein Homologue 1	-0.754381	-0.382086	-0.00155971	-0.579326	1.71735
3308	6878_at	YCL001W-A	---	YCL001W-A similarity to Dom34p	-0.592366	0.421572	-1.45826	0.719804	0.90925
3310	6881_at	YCR003W	MRPL32	YCR003W Mitochondrial ribosomal protein MRPL32 (YmL32)	-0.526677	-0.108244	-1.22134	0.429936	1.42632
3314	6886_at	YCR009C	RVS161	YCR009C Reduced viability on starvation protein RVS161	-0.750348	-0.215846	-0.912818	0.310297	1.56871
3327	6900_at	YCL032W	STE50	YCL032W possesses a SAM (sterile alpha motif)\; interacts with G protein and Ste11p	-1.04573	-0.127232	0.104047	-0.539825	1.60874
3346	6922_at	YCL055W	KAR4	YCL055W May assist Ste12p in pheromone-dependent expression of KAR3 and CIK1	-0.493923	-0.347414	-0.616825	-0.317759	1.77592
3382	7072_s_at	YBR299W	MAL12	YBR299W Maltase (EC 3.2.1.20)	0.916099	-1.5466	-0.432861	0.442078	0.621283
3396	7090_at	YBR272C	HSM3	YBR272C Hsm3p may be a member of the yeast MutS homolog family	-0.347733	-0.847415	-0.78939	0.459052	1.52549
3405	7100_at	YBR282W	MRPL27	YBR282W Mitochondrial ribosomal protein MRPL27 (YmL27)	-1.35568	0.646349	-0.401675	-0.139424	1.25043
3425	7120_at	YBR255W	---	YBR255W hypothetical protein	-0.771365	-1.08363	-0.000931	0.423719	1.4322
3444	7141_at	YBR231C	SWC5	YBR231C similarity to human p97 homologous protein	-0.480452	-0.727155	-0.73851	0.340079	1.60604
3457	7155_at	YBR199W	KTR4	YBR199W Putative alpha-1,2-mannosyltransferase	-0.0214469	-0.472096	-1.29546	0.395415	1.39359
3464	7163_at	YBR207W	FTH1	YBR207W probable membrane protein	-0.554584	-0.681585	-0.786024	0.479395	1.5428
3475	7175_at	YBR173C	UMP1	YBR173C 20S proteasome maturation factor	-0.797633	-0.617698	-0.646413	0.562369	1.49937
3481	7183_at	YBR182C	SMP1	YBR182C Probable DNA-binding transcription factor, Homolog to SRF\/SL-2	-0.760522	-0.857733	-0.019967	-0.000528	1.63875
3571	7285_at	YBR062C	---	YBR062C similarity to rat neurodegeneration associated protein 1	-0.809582	-0.589525	-0.462927	0.206741	1.65529
3598	7314_at	YBR046C	ZTA1	YBR046C Homolog to quinone oxidoreductase (E. coli)	-0.938505	-0.795042	-0.381912	0.830045	1.28541
3628	7347_at	YBR033W	---	YBR033W Probable regulatory Zn-finger protein,\/ homolog to YKL251\/	-1.03565	-0.92452	-0.00319752	0.71219	1.25118
3630	7349_at	YBR035C	PDX3	YBR035C pyridoxine (pyridoxiamine) phosphate oxidase	-0.621021	-0.908371	-0.620785	0.86039	1.28979
3632	7351_at	YBR037C	SCO1	YBR037C inner mitochondrial membrane protein	0.228322	-1.2576	-0.810601	0.828664	1.01121
3635	7354_at	YBL007C	SLA1	YBL007C contains 3 SH3 domains, interacts with Bee1p	0.0207331	-0.573578	-0.713715	-0.452792	1.71935
3646	7365_at	YBR005W	---	YBR005W strong similarity to hypothetical protein YDR003w	-1.00078	-0.794157	-0.197782	0.582134	1.41059
3682	7405_at	YBL047C	EDE1	YBL047C USO1 homolog (S. cerevisiae), cytoskeletal-related transport protein, Ca++ binding	-0.0636933	-0.301213	-0.97653	-0.342168	1.6836
3711	7439_at	YBL058W	SHP1	YBL058W isolated as a suppressor of the lethality caused by overexpression of the phosphoprotein phosphatase 1 catalytic subuniut encoded by GLC7	-0.180693	-0.450674	-1.00999	-0.01513	1.65648
3715	7443_at	YBL097W	BRN1	YBL097W BARREN, a gene with sequence similarity to Drosophila barren and Xenopus XCAP-H, and a functional homolog of human BRRN1	-0.170014	-0.42769	-0.784789	-0.361521	1.74401
3719	7449_at	YBL091C-A	---	YBL091C-A weak similarity to SCS2	-0.750745	-0.735793	-0.566375	0.543246	1.50967
3735	7481_at	YBL105C	---	YBL105C putative protein kinase	0.104162	-0.556026	-1.14845	0.0651208	1.53519
3753	7551_at	YPR198W	SGE1	YPR198W multi-copy suppressor of gal11 null\; member of drug-resistance protein family	-0.804392	-0.802243	-0.309849	0.334986	1.5815
3760	7563_at	YPR165W	RHO1	YPR165W GTP-binding protein of the rho subfamily of ras-like proteins	-0.939426	-0.691281	-0.503683	0.834706	1.29968
3761	7564_at	YPR166C	MRP2	YPR166C 14 kDa mitochondrial ribosomal protein\; homologous to E. coli S14 protein	0.0674611	-0.303263	-1.43825	1.30269	0.371363
3776	7581_at	YPR183W	DPM1	YPR183W dolichol phosphate mannose synthase	-0.727085	-0.979733	-0.388634	0.76052	1.33493
3778	7583_at	YPR185W	ATG13	YPR185W Autophagy	-0.99646	-0.196437	-0.851321	0.744334	1.29988
3789	7597_at	YPR154W	PIN3	YPR154W similarity to chicken growth factor receptor-binding protein GRB2 homolog	-0.921054	-0.750372	-0.346862	0.54463	1.47366
3791	7599_i_at	YPR156C	TPO2 /// TPO3	YPR156C similarity to multidrug resistance proteins	-1.30708	0.15221	-0.566415	0.37786	1.34342
3816	7628_at	YPR140W	TAZ1	YPR140W similarity to human BTHS gene involved in Barth syndrome	-0.159406	-1.31243	-0.232857	0.242069	1.46263
3862	7681_at	YPR061C	JID1	YPR061C weak similarity to Synechococcus sp. DnaJ protein	-1.09158	-0.702379	-0.0546711	0.37503	1.4736
3901	7730_at	YPR023C	EAF3	YPR023C similarity to human hypothetical protein	-0.91533	-0.771238	-0.427145	0.782068	1.33165
3919	7748_at	YPL005W	AEP3	YPL005W weak similarity to Nup2p	-0.198422	-1.2504	-0.578566	0.953545	1.07384
3920	7749_at	YPL004C	LSP1	YPL004C strong similarity to YGR086c	-0.517369	-0.798958	-0.806918	0.75438	1.36886
3964	7795_at	YPL048W	CAM1	YPL048W Calcium and phospholipid binding protein homologous to translation elongation factor 1-gamma (EF-1gamma)	0.305111	-0.344022	-1.54248	0.508808	1.07258
3984	7818_at	YPL071C	---	YPL071C hypothetical protein	-0.943043	-0.14214	-0.794144	0.350652	1.52867
4000	7835_at	YPL100W	ATG21	YPL100W similarity to YFR021w	-0.787922	-0.218584	-0.763449	0.116155	1.6538
4004	7839_at	YPL096W	PNG1	YPL096W hypothetical protein	-0.59366	-1.27703	0.0753284	0.4508	1.34457
4011	7846_at	YPL089C	RLM1	YPL089C serum response factor-like protein	-0.790798	-0.874616	-0.251004	0.362241	1.55418
4013	7848_at	YPL087W	YDC1	YPL087W strong similarity to YBR183w	-0.66465	-0.77617	-0.596121	0.505695	1.53125
4099	7941_at	YPL174C	NIP100	YPL174C Nuclear import protein	-1.22566	0.356806	-0.81539	0.463141	1.2211
4111	7954_at	YPL204W	HRR25	YPL204W casein kinase I isoform	-0.860907	-0.165455	-0.61737	-0.0439837	1.68772
4129	7973_at	YPL231W	FAS2	YPL231W alpha subunit of fatty acid synthase	-0.493644	0.0363681	-1.03007	-0.147356	1.6347
4168	8014_at	YPL236C	---	YPL236C similarity to Prk1p, and serine/threonine protein kinase homolog from A. thaliana	-1.09471	-0.492205	-0.528199	0.910123	1.205
4191	8139_at	YOR385W	---	YOR385W strong similarity to hypothetical protein YMR316w	-0.869086	-0.828118	-0.295462	0.503254	1.48941
4217	8179_at	YOR380W	RDR1	YOR380W weak similarity to Pdr3p	-0.446691	-1.22805	-0.384079	0.916576	1.14225
4233	8197_at	YOR353C	SOG2	YOR353C weak similarity to adenylate cyclases	-0.387668	-0.549401	0.142005	-0.869678	1.66474
4251	8217_at	YOR327C	SNC2	YOR327C vesicle-associated membrane protein (synaptobrevin) homolog	-1.04268	-0.647678	-0.280513	0.499404	1.47147
4253	8219_at	YOR329C	SCD5	YOR329C Multicopy suppressor of clathrin deficiency and of ts mutants of IPL1	-0.349811	-0.804073	-0.807308	0.407789	1.5534
4282	8256_at	YOR280C	FSH3	YOR280C similarity to S.pombe dihydrofolate reductase	0.219686	-0.315272	-1.48673	0.349507	1.23281
4289	8264_at	YOR288C	MPD1	YOR288C Disulfide isomerase related protein	-0.804334	-0.876398	-0.384528	0.642462	1.4228
4345	8324_at	YOR213C	SAS5	YOR213C Involved in silencing at telomeres, HML and HMR	-1.26911	-0.560438	-0.00286339	0.470997	1.36141
4347	8326_at	YOR215C	---	YOR215C similarity to M.xanthus hypothetical protein	-0.630591	-0.606873	-0.591296	0.13584	1.69292
4388	8374_at	YOR172W	YRM1	YOR172W similarity to finger protein YKL222c, YOR162c and YLR266c	-0.620865	-0.724585	-0.822097	0.904147	1.2634
4413	8400_at	YOR153W	PDR5	YOR153W multidrug resistance transporter	-1.08333	-0.628668	-0.331867	0.681101	1.36277
4418	8405_at	YOR158W	PET123	YOR158W Mitochondrial ribosomal protein of small subunit	-0.207307	-0.870534	-0.611073	0.00792661	1.68099
4425	8412_at	YOR120W	GCY1	YOR120W Similar to mammalian aldo\/keto reductases	-0.910344	-0.539987	-0.606511	0.583151	1.47369
4446	8436_at	YOR099W	KTR1	YOR099W type 2 membrane protein\; probable secretory protein	-0.0481188	-0.885918	-1.02702	0.637618	1.32344
4457	8448_at	YOR111W	---	YOR111W weak similarity to B.subtilis maf protein	-0.625202	0.277128	-0.994939	-0.234191	1.5772
4487	8480_at	YOR052C	---	YOR052C hypothetical protein	-1.0842	-0.670634	-0.326049	0.81307	1.26782
4511	8508_at	YOR035C	SHE4	YOR035C Required for mother cell-specific HO expression	-0.703063	-0.800339	-0.523825	0.495953	1.53127
4532	8532_at	YOR014W	RTS1	YOR014W B-type regulatory subunit of protein phosphatase 2A (PP2A)	-0.267029	-0.434205	-1.09098	0.209127	1.58309
4539	8540_at	YOR022C	---	YOR022C weak similarity to D.melanogaster probable Ca2+ transporter rdgB	-1.10898	-0.552998	-0.421493	0.800638	1.28284
4546	8548_at	YOL014W	---	YOL014W hypothetical protein	-0.820801	-0.612566	-0.478867	0.287757	1.62448
4551	8553_at	YOL009C	MDM12	YOL009C Mdm12p is a mitochondrial outer membrane protein. An Mdm12p homolog exists in S. Pombe which confers a dominant negative phenotype when expressed in S. cerevisiae	-1.02095	0.187779	-0.786798	0.105999	1.51397
4578	8582_at	YOL025W	LAG2	YOL025W Affects longevity	-0.781971	-1.16491	-0.00779845	0.731297	1.22338
4592	8596_at	YOL055C	THI20	YOL055C similarity to B. subtilis transcriptional activator tenA	-0.491084	-0.602203	-0.865596	0.375986	1.5829
4598	8604_at	YOL048C	---	YOL048C similarity to YAL018c and YOL047c	-0.688437	-0.672481	-0.812978	0.92887	1.24503
4618	8626_at	YOL071W	EMI5	YOL071W similarity to hypothetical S. pombe protein	-0.297702	-0.978455	-0.551523	0.213979	1.6137
4669	8680_at	YOL108C	INO4	YOL108C Transcription factor involved in activation of phospholipid synthetic genes	-0.802412	-0.391219	-0.421677	-0.119885	1.73519
4715	8789_s_at	YNL239W	LAP3	YNL239W Aminopeptidase of cysteine protease family	-0.772675	-0.849134	-0.550865	0.990846	1.18183
4719	8803_at	YNR045W	PET494	YNR045W translational activator of cytochrome c oxidase	-0.271919	-1.49245	0.212949	0.30146	1.24997
4754	8839_at	YNR036C	---	YNR036C strong similarity to ribosomal protein S12	-0.346626	-1.14403	-0.583081	0.83577	1.23796
4761	8846_at	YNL003C	PET8	YNL003C Member of family of mitochondrial carrier proteins	-0.809268	-0.819298	-0.451864	0.649345	1.43109
4782	8868_at	YNL027W	CRZ1	YNL027W putative transcription factor	-0.643426	-0.558285	-0.553201	0.0323441	1.72257
4784	8870_at	YNL025C	SSN8	YNL025C C-type cyclin associated with the Ssn3p cyclin-dependent kinase	-0.176386	-1.18872	-0.673104	0.905972	1.13224
4789	8875_at	YNL020C	ARK1	YNL020C Predicted Ser\/thr kinase	-0.617957	-0.915053	-0.402362	0.356914	1.57846
4797	8887_at	YNL008C	ASI3	YNL008C similarity to YMR119w	-0.548814	-0.84766	-0.641333	0.522597	1.51521
4808	8899_at	YNL042W	---	YNL042W Bypass of PAM1	-0.607261	0.0626617	-0.911503	-0.203709	1.65981
4877	8974_at	YNL103W	MET4	YNL103W member of the leucine zipper family of transcriptional activators	-1.14475	-0.797019	0.394798	0.18108	1.36589
4947	9057_at	YNL202W	SPS19	YNL202W peroxisomal 2,4-dienoyl-CoA reductase	-0.817555	-1.00926	-0.19493	0.670807	1.35093
4975	9088_at	YNL215W	IES2	YNL215W similarity to hypothetical S. pombe protein	-1.39411	-0.117105	0.156617	-0.0645766	1.41917
4994	9107_at	YNL242W	ATG2	YNL242W similarity to human hypothetical protein KIAA0404	-0.393654	-0.376554	-0.924617	0.00714197	1.68768
5029	9146_at	YNL293W	MSB3	YNL293W Multicopy Suppressor of Bud Emergence	-0.777895	-0.869993	-0.416721	0.624239	1.44037
5034	9151_at	YNL288W	CAF40	YNL288W strong similarity to C.elegans hypothetical protein	0.123178	-0.887883	-1.00825	0.335009	1.43795
5048	9167_at	YNL317W	PFS2	YNL317W similarity to A.thaliana PRL1/2 protein	-0.108502	-0.441153	-0.67516	-0.525064	1.74988
5050	9169_at	YNL315C	ATP11	YNL315C essential for assembly of a functional F1-ATPase	-0.516716	-0.334419	-0.66635	-0.247678	1.76516
5060	9179_at	YNL305C	---	YNL305C similarity to C-term. of A.nidulans regulatory protein (qutR)	-0.81791	-0.811058	-0.476071	0.712686	1.39235
5070	9200_at	YNL330C	RPD3	YNL330C histone deacetylase	0.325123	-1.24234	0.179699	-0.642832	1.38035
5077	9208_at	YNL322C	KRE1	YNL322C Cell wall beta-glucan assembly	-0.620495	-0.861531	-0.431365	0.302423	1.61097
5092	9310_at	YMR304W	UBP15	YMR304W encodes putative deubiquitinating enzyme	-0.379809	-0.341634	-1.02032	0.102399	1.63936
5146	9369_at	YMR275C	BUL1	YMR275C Involved in the ubiquination pathway, possibly by functioning with Rsp5	-0.442098	-0.523934	-1.00032	0.437227	1.52913
5153	9376_at	YMR237W	---	YMR237W similarity to CHS6 protein	-0.19498	-0.454819	-1.03579	0.0485535	1.63704
5177	9402_at	YMR220W	ERG8	YMR220W 48 kDa Phosphomevalonate kinase	-0.420805	-0.438043	-0.853399	0.00852203	1.70372
5197	9423_at	YMR196W	---	YMR196W hypothetical protein	-0.807812	-0.760726	-0.518503	0.642258	1.44478
5216	9444_at	YMR174C	PAI3	YMR174C Cytoplasmic inhibitor of proteinase Pep4p	-0.838098	-0.757818	-0.0302106	-0.0236703	1.6498
5234	9462_at	YMR152W	YIM1	YMR152W mitochondrial inner membrane protease	-0.213297	-0.0318882	-1.32454	0.0894879	1.48023
5238	9467_at	YMR156C	TPP1	YMR156C weak similarity to S.pombe hypothetical protein SPAC23C11	-0.537278	-0.152277	-1.10238	0.237404	1.55453
5253	9483_at	YMR170C	ALD2	YMR170C aldehyde dehydrogenase, (NAD(P)+), likely cytosolic	-0.102932	-0.815185	-0.905829	0.263527	1.56042
5299	9534_at	YMR092C	AIP1	YMR092C Protein localizes to actin cortical patches. Probable binding site on actin lies on front surface of subdomain 3 and 4.	-0.135305	-0.330014	-1.19359	0.0972856	1.56162
5302	9537_at	YMR095C	SNO1	YMR095C SNZ1 proximal ORF, stationary phase induced gene	-0.743309	-0.655283	-0.629874	0.483187	1.54528
5313	9549_at	YMR107W	---	YMR107W hypothetical protein	-0.732727	-0.722899	-0.518456	0.385696	1.58839
5338	9577_at	YMR044W	IOC4	YMR044W hypothetical protein	-0.771634	-1.0859	0.512741	-0.0550122	1.39981
5351	9592_at	YMR062C	ECM40	YMR062C acetylornithine acetyltransferase	-0.762119	-0.963483	-0.412599	0.937409	1.20079
5359	9600_at	YMR023C	MSS1	YMR023C putative mitochondrial GTPase	-0.819394	-0.925124	-0.27586	0.588481	1.4319
5360	9601_at	YMR024W	MRPL3	YMR024W Mitochondrial ribosomal protein MRPL3 (YmL3)	-0.152789	-0.614685	-1.00375	0.170526	1.6007
5363	9604_at	YMR027W	---	YMR027W High level expression reduced Ty3 Transposition	0.0974294	-0.292668	-1.3999	0.217521	1.37762
5371	9613_at	YMR035W	IMP2	YMR035W Inner membrane protease (mitochondrial protein)	-0.802647	-0.645411	-0.638283	0.621632	1.46471
5408	9651_at	YML013W	SEL1	YML013W hypothetical protein	-0.538673	-0.991418	-0.482908	0.522952	1.49005
5413	9660_at	YML009C	MRPL39	YML009C Mitochondrial ribosomal protein MRPL39 (YmL39)	0.0256156	-0.2172	-1.33083	0.0463085	1.47611
5423	9670_at	YML038C	YMD8	YML038C hypothetical protein	-0.561358	-0.873533	-0.654177	0.649713	1.43935
5459	9711_at	YML088W	UFO1	YML088W hypothetical protein	-1.07161	-0.192653	-0.109304	-0.277389	1.65095
5461	9713_at	YML086C	ALO1	YML086C D-arabinono-1,4-lactone oxidase	-0.884181	-0.784458	-0.481789	0.904108	1.24632
5511	9769_g_at	YML117W	NAB6	YML117W similarity to YPL184c	-0.639222	-0.679744	-0.610898	0.296367	1.6335
5532	9858_at	YLR454W	---	YLR454W similarity to YPR117w	-0.694367	-0.833585	-0.481561	0.469959	1.53955
5542	9874_at	YLR427W	MAG2	YLR427W weak similarity to human transcription regulator Staf-5	-0.591343	-0.868748	0.177697	-0.369186	1.65158
5572	9908_at	YLR417W	VPS36	YLR417W defective in vacuolar protein sorting	-0.927168	-0.612135	-0.375367	0.328141	1.58653
5586	9922_at	YLR387C	REH1	YLR387C similarity to YBR267w	-0.631885	-0.736901	-0.648709	0.460237	1.55726
5590	9927_at	YLR392C	---	YLR392C hypothetical protein	-0.817949	-0.862526	-0.347925	0.562121	1.46628
5592	9929_at	YLR394W	CST9	YLR394W weak similarity to chicken RING zinc finger protein	-0.275832	-1.21928	-0.297169	0.286699	1.50558
5614	9956_at	YLR375W	---	YLR375W Involved in pre-tRNA splicing and in uptake of branched-chain amino acids	-0.195911	-0.826692	-0.967738	0.570347	1.41999
5632	9976_at	YLR352W	---	YLR352W hypothetical protein	-0.242598	-0.512694	-0.672809	-0.33616	1.76426
6	10007_at	YLR337C	VRP1	YLR337C Proline-rich protein verprolin	-0.50562	-0.783938	-0.691552	0.403552	1.57756
12	10016_at	YLR301W	---	YLR301W hypothetical protein	-0.26919	-0.538033	-1.21181	0.753284	1.26575
13	10018_at	YLR303W	MET17	YLR303W O-Acetylhomoserine-O-Acetylserine Sulfhydralase	-0.58059	-1.08092	-0.470554	1.05473	1.07733
33	10043_at	YLR284C	ECI1	YLR284C Peroxisomal enoyl-CoA hydratase	-0.68921	-0.666151	-0.649086	0.431689	1.57276
44	10055_at	YLR253W	---	YLR253W weak similarity to bacterial aminoglycoside acetyltransferase regulators	-0.17974	-0.597087	-1.21665	0.728453	1.26503
48	10060_at	YLR258W	GSY2	YLR258W Glycogen synthase (UDP-gluocse--starch glucosyltransferase)	-0.625421	-0.840371	-0.675224	0.792371	1.34865
60	10075_at	YLR270W	---	YLR270W strong similarity to YOR173w	-0.732777	-0.868696	-0.482485	0.651996	1.43196
61	10076_at	YLR271W	---	YLR271W hypothetical protein	-0.763333	-0.994545	-0.274306	0.636571	1.39561
63	10078_at	YLR273C	PIG1	YLR273C Protein similar to Gac1p, a putative type 1 protein phosphatase targeting subunit	-0.613236	-1.21245	-0.145777	0.678045	1.29341
67	10086_at	YLR238W	FAR10	YLR238W similarity to YDR200c	-0.136728	-0.933635	-0.85659	0.453912	1.47304
68	10087_at	YLR239C	LIP2	YLR239C weak similarity to H.influenzae lipoate biosynthesis protein B	-0.969489	-0.380839	0.202983	-0.478861	1.62621
69	10088_at	YLR240W	VPS34	YLR240W phosphatidylinositol 3-kinase	-0.299639	-0.74917	-0.676713	0.0254116	1.70011
70	10089_at	YLR241W	---	YLR241W similarity to hypothetical S.pombe protein SPAC2G11.09	-0.460237	-0.846971	-0.74862	0.58228	1.47355
74	10093_at	YLR245C	CDD1	YLR245C strong similarity to B.subtilis cytidine deaminase	-0.20084	-0.428013	-1.04149	0.029964	1.64038
76	10095_at	YLR247C	---	YLR247C similarity to S.pombe rad8 protein and Rdh54p	-0.449322	-0.630143	-0.816413	0.26335	1.63253
77	10096_at	YLR248W	RCK2	YLR248W Serine\/threonine protein kinase	-0.135082	-0.576664	-0.902426	-0.0681467	1.68232
79	10098_at	YLR250W	SSP120	YLR250W secretory protein	-0.751917	-0.694393	-0.656891	0.658406	1.4448
90	10111_at	YLR219W	MSC3	YLR219W hypothetical protein	-0.571413	-0.71924	-0.674226	0.361461	1.60342
96	10117_at	YLR225C	---	YLR225C strong similarity to YDR222w	-0.297643	-0.225471	-1.1594	0.0993246	1.58319
107	10129_at	YLR194C	---	YLR194C hypothetical protein	-0.770114	-0.720208	-0.388989	0.242875	1.63644
111	10134_at	YLR199C	---	YLR199C hypothetical protein	-0.385135	-0.335059	-1.23901	0.602078	1.35712
116	10143_at	YLR205C	HMX1	YLR205C hypothetical protein	-0.832541	-0.844953	-0.404102	0.678091	1.4035
117	10144_at	YLR206W	ENT2	YLR206W similarity to human tricohyalin and protein KIAA0171	-0.804959	-1.13867	0.000666	0.681731	1.26123
119	10146_at	YLR208W	SEC13	YLR208W cytoplasmic protein involved in release of transport vesicles from the ER	0.213545	-0.383358	-1.53437	0.874655	0.829529
122	10150_at	YLR170C	APS1	YLR170C clathrin-associated protein complex, small subunit	-0.74185	-1.12823	0.469124	0.00213831	1.39881
124	10153_at	YLR173W	---	YLR173W hypothetical protein	-0.732134	-0.921871	-0.111873	0.160978	1.6049
129	10158_at	YLR178C	TFS1	YLR178C suppressor of cdc25	-0.779592	-0.768267	-0.53577	0.626966	1.45666
138	10168_at	YLR187W	---	YLR187W similarity to hypothetical protein YNL278w	-0.702619	-0.93545	-0.397968	0.570716	1.46532
141	10172_at	YLR142W	PUT1	YLR142W proline oxidase	-0.337648	-0.907656	0.357463	-0.683077	1.57092
148	10179_at	YLR149C	---	YLR149C hypothetical protein	-0.843404	-0.828038	-0.456341	0.807915	1.31987
150	10181_at	YLR151C	PCD1	YLR151C weak similarity to A.thaliana hypothetical protein ATU78721	-0.462791	-0.0152714	-1.38488	0.674149	1.18879
154	10185_s_at	YLR155C	ASP3-4	YLR155C nitrogen catabolite-regulated cell-wall L-asparaginase II	-0.189705	-0.596528	-1.23917	0.909027	1.11638
167	10202_at	YLR128W	---	YLR128W similarity to S.pombe hypothetical protein SPBC24E9	-0.732074	-0.724912	-0.636505	0.633176	1.46032
171	10206_at	YLR132C	---	YLR132C hypothetical protein	-0.705903	-0.823089	-0.480756	0.469359	1.54039
172	10207_at	YLR133W	CKI1	YLR133W choline kinase	-0.533979	-0.947925	-0.570018	0.586534	1.46539
175	10210_at	YLR136C	TIS11	YLR136C zinc finger containing homolog of mammalian TIS11, glucose repressible gene	-0.569118	-0.949185	-0.647523	1.01057	1.15525
177	10212_at	YLR138W	NHA1	YLR138W Putative Na+\/H+ antiporter	-0.602708	-1.26422	0.257413	0.222976	1.38654
180	10216_at	YLR097C	HRT3	YLR097C hypothetical protein	-0.290572	-0.792286	-0.869843	0.417467	1.53523
183	10219_at	YLR100W	ERG27	YLR100W similarity to rat ovarian specific protein	-0.954481	-0.542632	-0.644771	0.864848	1.27704
184	10221_at	YLR102C	APC9	YLR102C subunit of the anaphase promoting complex (APC)	-0.984898	-0.549801	-0.117521	0.00484069	1.64738
189	10226_at	YLR107W	REX3	YLR107W similarity to Pan troglodytes prot GOR	-0.600793	-0.51625	-0.661223	0.0662705	1.71199
193	10232_at	YLR113W	HOG1	YLR113W mitogen-activated protein kinase (MAP kinase)	0.0689718	-0.773786	-0.861835	-0.0612297	1.62788
198	10237_at	YLR118C	---	YLR118C similarity to several esterases	-0.0683985	-0.851313	-1.05856	0.678287	1.29999
200	10239_at	YLR075W	RPL10	YLR075W Ribosomal protein L10\; Ubiquinol-cytochrome C reductase complex subunit VI requiring protein	0.0151423	-0.980113	-1.01376	1.15331	0.825418
204	10244_at	YLR080W	EMP46	YLR080W strong similarity to Emp47p	-0.701215	-0.97222	-0.223952	0.351661	1.54573
209	10249_at	YLR085C	ARP6	YLR085C Actin-related protein	-0.437539	-0.42902	-1.1037	0.502744	1.46751
214	10254_at	YLR090W	XDJ1	YLR090W Homolog of E. coli DnaJ, closely related to Ydj1p	-0.667651	-0.501124	-0.663683	0.146914	1.68554
217	10257_at	YLR093C	NYV1	YLR093C vacuolar v-SNARE	-0.704851	-0.292428	-0.853845	0.227246	1.62388
223	10263_at	YLR054C	---	YLR054C hypothetical protein	-0.761264	-0.515363	-0.504424	0.079859	1.70119
232	10273_at	YLR064W	---	YLR064W weak similarity to Anopheles NADH-ubiquinone oxidoreductase, chain 4	-0.0704944	0.0263397	-1.54299	1.21429	0.37286
237	10278_at	YLR069C	MEF1	YLR069C mitochondrial elongation factor G-like protein	-0.454505	-0.842163	-0.608937	0.282834	1.62277
240	10281_at	YLR072W	---	YLR072W similarity to YFL042c, YFL043c, YDR326c and YHR080c	-0.538593	-0.91518	0.608358	-0.612885	1.4583
256	10298_at	YLR046C	---	YLR046C strong similarity to Rta1p and Rtm1p protein	-0.429046	-0.62978	-0.727966	0.0893285	1.69746
257	10299_at	YLR047C	---	YLR047C similarity to hypothetical protein YGL160w	-0.619745	-0.619769	-0.510068	0.0259351	1.72365
278	10320_at	YLR024C	UBR2	YLR024C similarity to ubiquitin--protein ligase Ubr1p	-0.462389	-0.254758	-0.738128	-0.30133	1.75661
279	10321_at	YLR025W	SNF7	YLR025W involved in derepression of SUC2 in response to glucose limitation	-0.815849	-0.719569	-0.325098	0.230199	1.63032
292	10334_at	YLL009C	COX17	YLL009C cysteine-rich cytoplasmic protein	-0.0733574	-0.299231	-1.1668	-0.0545675	1.59395
295	10337_at	YLL006W	MMM1	YLL006W mitochondrial outer membrane protein	-0.545631	-0.61406	-0.832064	0.426078	1.56568
300	10342_at	YLL001W	DNM1	YLL001W Dynamin-related protein	-0.225081	-0.675818	-1.00976	0.386267	1.5244
301	10343_at	YLR001C	---	YLR001C hypothetical protein	-0.829935	-0.720858	-0.634726	1.07781	1.10771
306	10348_at	YLR006C	SSK1	YLR006C Two-component signal transducer that with Sln1p regulates osmosensing MAP kinase cascade(suppressor of sensor kinase)	-0.79056	-0.994137	-0.304448	0.808189	1.28096
324	10370_at	YLL018C	DPS1	YLL018C Aspartyl-tRNA synthetase, cytosolic	-0.400259	-0.711378	-0.833355	0.361041	1.58395
334	10380_at	YLL050C	COF1	YLL050C Cofilin, actin binding and severing protein	-0.171022	-0.94097	-0.894376	0.633955	1.37241
344	10392_at	YLL039C	UBI4	YLL039C ubiquitin	-0.827402	-0.73105	-0.523296	0.628386	1.45336
358	10466_at	YKR087C	OMA1	YKR087C similarity to hypothetical Myxococcus xanthus protein	-0.435202	-0.299166	-1.02892	0.137388	1.6259
359	10467_at	YKR088C	---	YKR088C weak similarity to b.subtilis spore germination protein II	-0.334389	-0.600447	-1.05867	0.538595	1.45491
368	10476_at	YKR096W	---	YKR096W similarity to mitochondrial aldehyde dehydrogenase Ald1p	-0.198527	-0.408345	-1.10626	0.114062	1.59907
373	10481_at	YKR100C	---	YKR100C cause growth inhibition when overexpressed	-0.737092	0.0358537	-1.24744	0.992183	0.956493
379	10487_at	YKR062W	TFA2	YKR062W Small subunit of TFIIE transcription factor	-0.430791	-0.000952	-1.28612	0.273788	1.44408
387	10495_at	YKR070W	---	YKR070W strong similarity to S. pombe phosphatidyl synthase	-0.468989	-0.428845	-1.18827	1.1072	0.978904
400	10509_at	YKR084C	HBS1	YKR084C Protein related to translation elongation factor EF-1alpha and to Suf12p\/Sup2p\/Gst1p\/Sup35p	-0.282335	-0.400664	-0.453098	-0.637999	1.7741
408	10518_at	YKR046C	PET10	YKR046C hypothetical protein	-0.806153	-0.808688	-0.431828	0.567681	1.47899
410	10521_at	YKR049C	---	YKR049C hypothetical protein	-0.693447	-0.79089	-0.466198	0.353179	1.59736
422	10533_at	YKR016W	---	YKR016W weak similarity to mysoin heavy chain proteins	-0.424893	-0.125244	-1.08986	0.0227511	1.61724
424	10535_at	YKR018C	---	YKR018C strong similarity to hypothetical protein YJL082w	-0.502365	-0.513091	-1.00238	0.537858	1.47997
427	10538_at	YKR021W	---	YKR021W strong similarity to hypothetical protein YJL084c	0.156203	-0.549585	-0.960631	-0.280612	1.63463
436	10547_at	YKR030W	GMH1	YKR030W weak similarity to NADH dehydrogenases	-0.286957	-0.583308	-1.13866	0.641843	1.36708
437	10548_at	YKR031C	SPO14	YKR031C Phospholipase D	-0.441204	-0.300087	-1.00808	0.110197	1.63918
439	10552_at	YKR035W-A	DID2	YKR035W-A RAD52 Inhibitor (Fifty Two Inhibitor)	-0.698516	-0.709722	-0.324672	0.0293557	1.70355
452	10565_at	YKR002W	PAP1	YKR002W poly(A) polymerase	-0.520951	-0.817737	-0.797864	0.802852	1.3337
453	10566_at	YKR003W	OSH6	YKR003W similarity to Kes1p, Hes1p and Osh1p	-0.704325	-0.574749	-0.894479	1.01151	1.16205
456	10569_at	YKR006C	MRPL13	YKR006C mitochondrial ribosomal protein YmL13	-0.279558	-0.900326	-0.722911	0.327561	1.57523
459	10572_at	YKR009C	---	YKR009C peroxisomal multifunctional beta-oxidation protein	-0.922302	-0.907692	-0.24056	0.786294	1.28426
461	10574_at	YKR011C	---	YKR011C hypothetical protein	-0.712397	-0.952592	-0.42687	0.71813	1.37373
463	10577_at	YKR014C	YPT52	YKR014C probable purine nucleotide-binding protein	-0.93545	-0.751885	-0.333091	0.558775	1.46165
465	10579_at	YKL028W	TFA1	YKL028W Large subunit of transcription factor tfIIE	-0.0833666	-1.21	0.627356	-0.645148	1.31116
467	10581_at	YKL026C	GPX1	YKL026C strong similarity to glutathione peroxidase	-0.839682	-1.15241	0.125392	0.610171	1.25653
468	10582_at	YKL025C	PAN3	YKL025C 76-kDa subunit of Pab1p-dependent poly(A) ribonuclease (PAN)	0.290581	-0.979269	-0.605995	-0.288411	1.58309
473	10587_at	YKL020C	SPT23	YKL020C suppressor protein	0.30194	-1.36619	-0.566635	0.37308	1.25781
476	10590_at	YKL017C	HCS1	YKL017C DNA helicase A	-0.753937	-0.873367	-0.179048	0.194199	1.61215
478	10592_at	YKL015W	PUT3	YKL015W zinc-finger transcription factor of the Zn(2)-Cys(6) binuclear cluster domain type	-0.813584	-0.88058	-0.462428	0.970187	1.18641
480	10594_at	YKL013C	ARC19	YKL013C Arp Complex Subunit	-0.482475	-0.430347	-1.17978	1.06415	1.02845
481	10595_at	YKL012W	PRP40	YKL012W Splicing component that associates with the yeast U1 small nuclear ribonucleoprotein particle	-0.0939888	-0.570813	-0.926925	-0.0814484	1.67318
486	10600_at	YKL007W	CAP1	YKL007W alpha subunit of capping protein	-0.252278	-0.346968	-1.10821	0.10201	1.60544
492	10606_at	YKL046C	DCW1	YKL046C strong similarity to YMR238w	0.386205	-0.748635	-1.30651	0.525653	1.14329
496	10611_at	YKL041W	VPS24	YKL041W endosomal Vps protein complex subunit	-0.428837	-0.481771	-0.335386	-0.537878	1.78387
498	10613_at	YKL039W	PTM1	YKL039W Putative membrane protein	-0.140484	-0.581447	-1.16072	0.430091	1.45256
499	10614_at	YKL038W	RGT1	YKL038W transcriptional repressor and activator	0.0649827	-0.571849	-1.12295	0.0802062	1.54961
509	10627_at	YKL069W	---	YKL069W strong similarity to hypothetical E.coli protein b1832	0.243036	-0.592969	-1.35692	0.471702	1.23515
511	10629_at	YKL067W	YNK1	YKL067W Nucleoside diphosphate kinase	-0.145288	-0.633631	-1.19319	0.662731	1.30938
512	10631_at	YKL065C	---	YKL065C Yeast endoplasmic reticulum 25 kDa transmembrane protein	-0.754907	-0.792272	-0.522561	0.594733	1.47501
513	10632_at	YKL064W	MNR2	YKL064W overexpression overcomes manganese toxicity	-0.496964	-0.76963	-0.757657	0.493544	1.53071
516	10635_at	YKL061W	---	YKL061W hypothetical protein	-1.43046	-0.0438715	-0.314363	0.538466	1.25023
524	10643_at	YKL053C-A	MDM35	YKL053C-A similarity to C.elegans hypothetical protein T09A5.7 (12.5 kD)	-0.546035	-0.778608	-0.683262	0.450361	1.55754
528	10648_at	YKL091C	---	YKL091C strong similarity to Sec14p	-0.770794	-0.795714	-0.590784	0.858719	1.29857
540	10661_at	YKL079W	SMY1	YKL079W kinesin heavy chain homolog, but is not believed to act as a kinesin, colocalizes with Myo2p	-0.179104	-0.125349	-1.03025	-0.332666	1.66737
554	10679_at	YKL105C	---	YKL105C similarity to YMR086w	-0.211428	-1.12093	-0.106583	-0.189431	1.62837
556	10681_at	YKL103C	LAP4	YKL103C vacuolar aminopeptidase ysc1	-0.916864	-0.868786	-0.298828	0.775078	1.3094
558	10684_at	YKL100C	---	YKL100C similarity to C.elegans hypothetical protein	-0.513252	-0.696225	-0.95302	1.0293	1.13319
561	10689_at	YKL096W	CWP1	YKL096W cell wall mannoprotein	-0.750018	-0.857189	-0.531856	0.812596	1.32647
562	10690_at	YKL095W	YJU2	YKL095W similarity to C.elegans hypothetical proteins	-1.27122	-0.300119	-0.321186	0.499093	1.39344
570	10700_at	YKL128C	PMU1	YKL128C Phospo-mutase homolog	-0.117383	-0.071966	-1.52795	0.565506	1.15179
572	10702_at	YKL126W	YPK1	YKL126W 76.5 kDa Serine\/threonine protein kinase with similarity to protein kinase C, is 90\% identical to Ypk2p	-0.0628693	-0.788772	-0.958551	0.266086	1.54411
582	10714_at	YKL159C	---	YKL159C hypothetical protein	-0.565146	-0.553144	-0.509574	-0.132114	1.75998
583	10716_at	YKL157W	APE2	YKL157W aminopeptidase yscII	0.0124331	-0.593929	-1.0134	-0.0236044	1.6185
589	10723_at	YKL150W	MCR1	YKL150W NADH-cytochrome b5 reductase	0.402994	-0.459181	-1.46378	0.354441	1.16553
593	10728_at	YKL145W	RPT1	YKL145W putative ATPase, 26S protease subunit component	-0.541298	-0.404217	-0.655826	-0.156238	1.75758
596	10731_at	YKL142W	MRP8	YKL142W mitochondrial ribosomal protein	-0.640891	-0.498332	-0.882036	0.500632	1.52063
598	10733_at	YKL140W	TGL1	YKL140W triglyceride lipase-cholesterol esterase	0.364048	-1.16545	-0.808803	0.276593	1.33361
605	10740_at	YKL179C	COY1	YKL179C kinesin-like protein	-0.17818	-0.343324	-0.863665	-0.343061	1.72823
609	10745_at	YKL174C	---	YKL174C probable transport protein	-0.335131	-0.280225	-0.920715	-0.17581	1.71188
610	10746_at	YKL173W	SNU114	YKL173W U5 snRNP-specific protein related to EF-2	-0.638586	-0.248283	-0.783387	-0.0372236	1.70748
612	10748_at	YKL171W	---	YKL171W probable serine\/threonine-specific protein kinase (EC 2.7.1.-)	-0.860602	-0.886831	-0.402021	1.05027	1.09918
613	10749_at	YKL170W	MRPL38	YKL170W mitochondrial ribosomal protein L14	-1.01406	0.33673	-1.11638	0.93754	0.856165
614	10751_at	YKL168C	KKQ8	YKL168C probable serine\/threonine-specific protein kinase (EC 2.7.1.-)	-0.628087	-0.763468	-0.687314	0.598201	1.48067
620	10757_at	YKL162C	---	YKL162C hypothetical protein	-0.529853	-1.13094	-0.424764	0.836595	1.24896
621	10758_at	YKL161C	---	YKL161C probable serine\/threonine-specific protein kinase (EC 2.7.1.-)	-0.470856	-0.953908	-0.465286	0.287105	1.60295
622	10759_at	YKL160W	ELF1	YKL160W similarity to hypothetical S. pombe protein	-0.87443	-0.450761	-0.364412	-0.0131066	1.70271
623	10760_at	YKL206C	---	YKL206C hypothetical protein	-0.475043	-0.661022	-1.00912	0.977275	1.16791
625	10762_at	YKL204W	EAP1	YKL204W probable purine nucleotide-binding protein	-0.815439	-0.286124	-0.795587	0.308011	1.58914
626	10763_at	YKL203C	TOR2	YKL203C phosphatidylinositol kinase homolg	-0.0539427	-0.992576	-0.975964	0.927104	1.09538
627	10765_at	YKL197C	PEX1	YKL197C member of the AAA-protein family	-0.720372	-0.954029	-0.0447365	0.120931	1.59821
629	10767_at	YKL195W	---	YKL195W similarity to rabbit histidine-rich calcium-binding protein	-0.986249	-0.979819	0.109695	0.520648	1.33572
630	10768_at	YKL194C	---	YKL194C mitochondrial threonine-tRNA synthetase	-0.297681	-1.11021	-0.682076	0.923323	1.16665
631	10769_at	YKL193C	SDS22	YKL193C Interacts with and may be a positive regulator of GLC7 which encodes type1 protein phosphatase	-0.323225	-0.915233	-0.753332	0.492531	1.49926
632	10770_at	YKL192C	ACP1	YKL192C acyl carrier protein	-0.545187	-1.2177	-0.291589	0.91656	1.13792
636	10774_at	YKL189W	HYM1	YKL189W The homologue in Aspergillus nidulans, hymA, is involved in development, see Karos, M. and Fischer, R. (1996). hymA (hypha-like metulae), a new developmental mutant of Aspergillus nidulans. Mi	-0.380931	-1.05399	-0.659485	0.806562	1.28784
637	10775_at	YKL188C	PXA2	YKL188C peroxisomal ABC transporter 2	-0.976371	-0.756005	-0.378256	0.826522	1.28411
638	10776_at	YKL187C	---	YKL187C strong similarity to hypothetical protein YLR413w	-0.883311	-0.8094	-0.470985	1.0501	1.1136
645	10790_at	YKL222C	---	YKL222C weak similarity to transcription factors, similarity to finger proteins YOR162c, YOR172w and YLR266c	-0.527041	-0.210567	-0.283083	-0.729987	1.75068
648	10793_at	YKL219W	COS9	YKL219W Protein with similarity to subtelomerically-encoded proteins such as Cos5p, Ybr302p, Cos3p, Cos1p, Cos4p, Cos8p, Cos6p, Cos9p	-0.124146	-0.909339	-0.845266	0.356982	1.52177
649	10794_at	YKL218C	SRY1	YKL218C threonine dehydratase	-0.869672	-0.868415	-0.393479	0.888422	1.24314
654	10799_at	YKL213C	DOA1	YKL213C phospholipase A2-activating protein	-0.485863	-0.73109	-0.742935	0.364757	1.59513
656	10801_at	YKL211C	TRP3	YKL211C anthranilate synthase Component II and indole-3-phosphate (multifunctional enzyme)	-0.678959	-0.840408	-0.663099	1.1669	1.01557
657	10802_at	YKL210W	UBA1	YKL210W ubiquitin activating enzyme, similar to Uba2p	-0.252221	-0.36412	-1.05054	0.0238286	1.64305
659	10804_at	YKL208W	CBT1	YKL208W Subunit of complex involved in processing of the 3' end of cytochrome b pre-mRNA	-1.51765	0.270302	-0.392447	0.569681	1.07011
660	10805_at	YKL207W	---	YKL207W hypothetical protein	-0.531502	-0.586429	-1.01334	0.871201	1.26007
670	10861_s_at	YJR159W	SOR1	YJR159W sorbitol-induced sorbitol dehydrogenase	-0.811693	-0.820176	-0.453536	0.663022	1.42238
687	10890_at	YJR142W	---	YJR142W similarity to thiamin pyrophosphokinase	-0.629997	-0.491755	-0.713518	0.153415	1.68186
692	10896_at	YJR148W	---	YJR148W Branched-Chain Amino Acid Transaminase	-0.219874	-0.893341	-0.826315	0.426667	1.51286
693	10897_at	YJR104C	SOD1	YJR104C Cu, Zn superoxide dismutase	-0.883881	-0.77051	-0.466506	0.779079	1.34182
695	10899_at	YJR106W	ECM27	YJR106W ExtraCellular Mutant	-0.736665	-0.74528	-0.573603	0.548075	1.50747
696	10900_at	YJR107W	---	YJR107W weak similarity to acylglycerol lipase	-0.669137	-0.707163	-0.772656	0.804133	1.34482
706	10910_at	YJR117W	STE24	YJR117W zinc metallo-protease that catalyzes the first step of N-terminal processing of the yeast a-factor precursor	0.048293	-1.39737	-0.52931	0.920552	0.957833
714	10918_at	YJR125C	ENT3	YJR125C similarity to human KIAA0171 protein	-0.290775	-0.276782	-0.862116	-0.303401	1.73307
715	10919_at	YJR126C	VPS70	YJR126C similarity to human prostate-specific membrane antigen and transferrin receptor protein	0.143437	-0.423065	-1.31612	0.167373	1.42838
719	10923_at	YJR084W	CSN12	YJR084W weak similarity to S.pombe hypothetical protein SPAC1B3.08	-0.656324	-0.263489	-0.642722	-0.184643	1.74718
720	10924_at	YJR085C	---	YJR085C hypothetical protein	-0.548676	-0.823273	-0.710945	0.62521	1.45768
722	10927_at	YJR088C	---	YJR088C weak similarity to S.pombe hypothetical protein SPBC14C8.18c	-0.119705	-0.397234	-1.12722	0.0456767	1.59849
724	10929_at	YJR090C	GRR1	YJR090C F box protein with several leucine rich repeats	-0.0628637	-0.399244	-1.01954	-0.181003	1.66265
734	10939_at	YJR100C	---	YJR100C weak similarity to Bud3p	-0.240094	-0.542123	-1.09642	0.355512	1.52313
737	10942_at	YJR103W	URA8	YJR103W CTP synthase	-0.209207	-0.422462	-0.625974	-0.510276	1.76792
738	10943_at	YJR059W	PTK2	YJR059W Putative serine\/threonine protein kinase that enhances spermine uptake	-0.659746	-0.706594	-0.707392	0.581412	1.49232
741	10946_at	YJR062C	NTA1	YJR062C 52-kDa amidase specific for N-terminal asparagine and glutamine	-0.559448	-0.639451	-0.783351	0.399593	1.58266
744	10949_at	YJR065C	ARP3	YJR065C actin-related gene	-0.0624104	-0.59183	-1.12732	0.263092	1.51847
751	10957_at	YJR073C	OPI3	YJR073C Methylene-fatty-acyl-phospholipid synthase (unsaturated phospholipid N-methyltransferase)	0.24375	-0.293061	-1.52261	0.398087	1.17383
756	10962_at	YJR078W	BNA2	YJR078W similarity to mammalian indoleamine 2,3-dioxygenase	-0.787024	-0.810836	-0.436723	0.536329	1.49825
757	10963_at	YJR079W	BNA2	YJR079W questionable ORF	-1.007	-0.627958	-0.395301	0.582469	1.44779
758	10964_at	YJR080C	---	YJR080C hypothetical protein	0.0526688	-0.589351	-1.24391	0.38171	1.39888
759	10965_at	YJR036C	HUL4	YJR036C similarity to human E6-associated protein	-0.81149	-0.615835	-0.757915	1.10161	1.08363
761	10969_at	YJR040W	GEF1	YJR040W putative transport protein involved in intracellular iron metabolism	0.00350339	-0.567067	-1.32653	0.687638	1.20245
765	10973_at	YJR044C	VPS55	YJR044C weak similarity to putative transport protein YKR103w	-0.660294	-1.05309	-0.37904	0.799023	1.2934
766	10974_at	YJR045C	SSC1	YJR045C Mitochondrial matrix protein involved in protein import\; subunit of SceI endonuclease	-0.214488	-0.38397	-1.26347	0.442698	1.41923
772	10980_at	YJR051W	OSM1	YJR051W osmotic growth protein	-0.0115258	-0.915814	-0.878493	0.286927	1.51891
773	10981_at	YJR052W	RAD7	YJR052W Nucleotide excision repair protein involved in G(sub)2 repair of inactive genes	-0.552026	-0.877578	-0.607758	0.528614	1.50875
779	10987_at	YJR058C	APS2	YJR058C Clathrin-associated protein, small subunit	-0.54243	-0.546	-1.01058	0.746655	1.35236
785	10994_at	YJR017C	ESS1	YJR017C Peptidyl-prolyl cis\/trans isomerase (PPIase)	-0.140704	-0.589882	-0.823105	-0.157972	1.71166
788	10999_at	YJR021C	REC107	YJR021C meiotic recombination protein	-0.517255	-0.122081	-0.543383	-0.575444	1.75816
795	11007_at	YJR033C	RAV1	YJR033C similarity to Drosophila DmX gene	-0.219813	-0.398155	-1.24089	0.416768	1.4421
797	11009_at	YJR035W	RAD26	YJR035W DNA-dependent ATPase, homologous to human Cockayne syndrome B gene ERCC6, that is a putative helicase	-0.714911	-0.0702475	-1.01144	0.247498	1.5491
806	11020_i_at	YJL001W	PRE3	YJL001W Subunit of 20S proteasome	-0.193274	-0.538804	-1.06444	0.217974	1.57854
807	11021_f_at	YJL001W	PRE3	YJL001W Subunit of 20S proteasome	-0.037791	-0.537883	-1.15363	0.20015	1.52916
808	11022_at	YJL001W	PRE3	YJL001W Subunit of 20S proteasome	-0.196638	-0.683345	-1.00521	0.348069	1.53713
813	11027_at	YJR005W	APL1	YJR005W beta-adaptin, large subunit of the clathrin-associated protein complex	-0.35899	-0.469425	-0.607151	-0.34328	1.77885
821	11036_at	YJL031C	BET4	YJL031C Geranylgeranyltransferase Type II alpha subunit (PGGTase-II, alpha subunit)	-0.952712	0.0852728	-0.769956	0.0598487	1.57755
822	11037_at	YJL030W	MAD2	YJL030W spindle-assembly checkpoint protein	-0.824483	-0.24319	-0.66953	0.0611731	1.67603
825	11041_at	YJL026W	RNR2	YJL026W small subunit of ribonucleotide reductase	-0.57867	-0.473819	-1.0608	0.853728	1.25956
827	11043_at	YJL024C	APS3	YJL024C similar to Aps1p and mammalian small subunit (sigma-2 adaptin) of plasma membrane-associated clathrin assembly complex (AP-2)	-0.457326	-0.822213	-0.68243	0.379135	1.58283
828	11044_at	YJL023C	PET130	YJL023C Nuclear gene encoding mitochondrial protein	-0.637053	-1.11201	0.304004	-0.0588413	1.5039
829	11047_at	YJL020C	BBC1	YJL020C similarity to P.falciparum glutamic acid-rich protein	-0.90532	-0.801309	0.0501056	0.0654538	1.59107
832	11052_at	YJL016W	---	YJL016W weak similarity to hypothetical protein YNL278w and YLR187w	-0.217415	-0.775991	-0.643687	-0.0748181	1.71191
836	11057_at	YJL055W	---	YJL055W similarity to R.fascians hypothetical protein 6	-0.921701	-0.978533	0.564616	-0.0329812	1.3686
837	11058_at	YJL054W	TIM54	YJL054W Translocase for the insertion of proteins into the mitochondrial inner membrane.	-0.647125	-0.159046	-0.338454	-0.608005	1.75263
845	11066_at	YJL047C	RTT101	YJL047C Regulator of Ty1 Transposition	-0.850539	-0.782014	-0.23381	0.274124	1.59224
846	11067_at	YJL046W	---	YJL046W similarity to E.coli lipoate-protein ligase A	-0.399501	-0.536508	-1.04804	0.499107	1.48494
850	11071_at	YJL042W	MHP1	YJL042W Putative microtubule-associated protein (MAP)	-0.807355	-0.750727	-0.608947	0.902183	1.26485
854	11075_at	YJL037W	---	YJL037W strong similarity to hypothetical protein YJL038c	-1.1655	0.171776	-0.511304	-0.0279159	1.53294
855	11076_at	YJL036W	SNX4	YJL036W weak similarity to Mvp1p	-0.703574	-0.396702	-0.672293	0.0724572	1.70011
863	11085_at	YJL072C	PSF2	YJL072C hypothetical protein	-1.22732	-0.621162	-0.146134	0.776795	1.21782
865	11087_at	YJL070C	---	YJL070C similarity to AMP deaminases	-0.195531	-0.609402	-1.15932	0.583876	1.38038
867	11089_at	YJL068C	---	YJL068C strong similarity to human esterase D	-0.435993	-0.588928	-1.01492	0.600073	1.43977
870	11094_at	YJL063C	MRPL8	YJL063C Mitochondrial ribosomal protein MRPL8 (YmL8) (E. coli L17)	-0.717427	-0.133873	-0.140165	-0.720044	1.71151
873	11097_at	YJL060W	BNA3	YJL060W similarity to kynurenine aminotransferase and glutamine-phenylpyruvate transaminase	-0.51794	-0.550364	-1.05558	1.23393	0.889949
883	11107_at	YJL095W	BCK1	YJL095W putative 163 kDa protein kinase	-0.499989	0.0341525	-1.10572	-0.0177593	1.58931
884	11108_at	YJL094C	KHA1	YJL094C similarity to E.hirae NaH-antiporter NapA	-0.919783	-0.832202	-0.356312	0.817484	1.29081
885	11109_at	YJL093C	TOK1	YJL093C outward-rectifier potassium channel	-0.535764	-1.10964	-0.423934	0.751057	1.31828
893	11118_at	YJL084C	---	YJL084C similarity to hypothetical protein YKR021w	-0.180906	-1.40643	-0.237062	0.545578	1.27882
912	11139_at	YJL108C	PRM10	YJL108C strong similarity to hypothetical S. pombe protein	-1.01902	-0.884857	-0.0234048	0.563101	1.36418
913	11140_at	YJL107C	PRM10	YJL107C similarity to hypothetical S. pombe protein	-1.09448	-0.817273	0.135195	0.369716	1.40684
917	11144_at	YJL103C	---	YJL103C putative regulatory protein	-0.784003	-0.526673	-0.761845	0.60044	1.47208
918	11145_at	YJL102W	MEF2	YJL102W mitochondrial elongation factor G-like protein	0.0550243	-0.758468	-0.756023	-0.215017	1.67448
921	11148_at	YJL145W	SFH5	YJL145W weak similarity to T.pacificus retinal-binding protein	-0.549466	-0.68997	-0.778272	0.469991	1.54772
922	11149_at	YJL144W	---	YJL144W hypothetical protein	-0.925649	-0.847443	-0.20308	0.52379	1.45238
924	11153_at	YJL141C	YAK1	YJL141C Serine-threonine protein kinase	-0.552505	-0.755673	-0.749428	0.557007	1.5006
925	11154_at	YJL140W	RPB4	YJL140W fourth-largest subunit of RNA polymerase II	0.0865382	-0.335069	-1.30593	0.0820208	1.47244
926	11155_at	YJL139C	YUR1	YJL139C Probable glycosyltransferase of KRE2\/KTR1\/YUR1 family\; located in the Golgi	-0.501446	-0.61839	-0.640998	0.0422649	1.71857
937	11167_at	YJL128C	PBS2	YJL128C MAP kinase kinase (MEK), may act as a scaffolding protein for Sho1p, Ste11p, and Hog1p	-0.713184	-0.53038	-0.808927	0.552251	1.50024
942	11172_at	YJL166W	QCR8	YJL166W Ubiquinol cytochrome-c reductase subunit 8 (11 kDa protein)	-0.23066	-0.645805	-1.1712	0.84837	1.19929
943	11173_at	YJL165C	---	YJL165C Protein kinase homolog, mutant is salt and pH sensitive	-0.743367	-0.718705	-0.470503	0.317413	1.61516
944	11174_at	YJL164C	TPK1	YJL164C putative catalytic subunit of cAMP-dependent protein kinase	-0.765678	-0.920808	-0.468742	0.96892	1.18631
952	11182_at	YJL156C	SSY5	YJL156C sensitive to sulfonylurea herbicides on complex media (YPD)	-0.20714	-0.543184	-1.07688	0.268216	1.55899
953	11183_at	YJL155C	FBP26	YJL155C Fructose-2,6-bisphosphatase	-0.808972	-0.987656	-0.299555	0.843914	1.25227
954	11184_at	YJL154C	VPS35	YJL154C Protein involved in vacuolar sorting	0.0534292	-0.728794	-1.01002	0.1266	1.55879
955	11185_at	YJL153C	INO1	YJL153C L-myo-inositol-1-phosphate synthase	0.0141276	-0.246546	-1.53932	0.884806	0.886928
956	11187_at	YJL151C	SNA3	YJL151C similarity to hypothetical protein YDL123w	-0.431602	-1.11573	-0.510541	0.720069	1.3378
957	11189_at	YJL149W	---	YJL149W similarity to hypothetical protein YDR131c	-0.119199	-0.771931	-0.997522	0.391441	1.49721
966	11200_at	YJL180C	ATP12	YJL180C essential for assembly of a functional F1-ATPase	-0.422981	-0.725508	-0.980215	0.879668	1.24904
968	11202_at	YJL178C	ATG27	YJL178C hypothetical protein	0.324898	-0.410324	-1.47701	1.18366	0.378781
976	11211_at	YJL172W	CPS1	YJL172W carboxypeptidase yscS	-0.420277	-0.237022	-0.931302	-0.110697	1.6993
977	11212_at	YJL171C	---	YJL171C similarity to YBR162c	-0.58281	-0.697277	-0.732787	0.453566	1.55931
983	11220_at	YJL206C	---	YJL206C similarity to YIL130p and Put3p	-0.908611	-0.363857	-0.485557	0.0849908	1.67303
1004	11255_at	YJL217W	---	YJL217W hypothetical protein	0.199653	-1.28059	-0.774066	0.911348	0.943657
1007	11259_at	YJL213W	---	YJL213W similarity to Methanobacterium aryldialkylphosphatase related protein	-0.578679	-0.945172	-0.343178	0.258564	1.60846
1013	11288_at	YAR023C	---	YAR023C membrane protein	-1.0044	-0.988068	0.112753	0.596682	1.28303
1014	11289_at	YAR027W	UIP3	YAR027W membrane protein	-0.767552	-0.735939	-0.591318	0.64399	1.45082
1018	11294_g_at	YAR031W	PRM9 /// PRM8	YAR031W membrane protein	-0.804746	-0.68314	-0.493127	0.407273	1.57374
1019	11295_r_at	YAR033W	MST27	YAR033W membrane protein	0.334339	-0.354495	-1.5769	0.780755	0.816304
1020	11296_s_at	YAR033W	MST27	YAR033W membrane protein	-0.467722	0.12335	-1.15229	-0.0635363	1.5602
1030	11311_at	YAL010C	MDM10	YAL010C Mitochondrial outer membrane protein involved in mitochondrial morphology and inheritance	-0.488554	0.10365	-1.2298	0.123784	1.49092
1031	11312_at	YAL009W	SPO7	YAL009W sporulation protein	-0.76954	-0.117381	-1.14834	1.06341	0.971855
1032	11313_at	YAL008W	FUN14	YAL008W protein of unknown function	-0.39882	-0.510619	-1.11589	0.635833	1.3895
1035	11316_r_at	YAL005C	SSA1	YAL005C Heat shock protein of HSP70 family, cytoplasmic	-0.857488	-0.804799	-0.408943	0.645242	1.42599
1045	11327_at	YAR007C	RFA1	YAR007C 69 kDa subunit of the heterotrimeric RPA (RF-A) single-stranded DNA binding protein, binds URS1 and CAR1	0.0893455	-0.382717	-1.19376	-0.067208	1.55434
1054	11336_at	YAL030W	SNC1	YAL030W homolog of Snc2p, vesicle-associated membrane protein (synaptobrevin) homolog, forms a complex with Snc2p and Sec9p	-0.684331	-0.66904	-0.720876	0.58261	1.49164
1068	11350_at	YAL017W	PSK1	YAL017W Serine\/threonine kinase	-0.297168	-0.716506	-0.963473	0.480895	1.49625
1069	11351_at	YAL016W	TPD3	YAL016W protein phosphatase 2A regulatory subunit A	-0.0411327	-0.519891	-1.21007	0.295905	1.47519
1070	11352_at	YAL015C	NTG1	YAL015C DNA glycosylase	-0.799463	-0.573849	-0.764684	0.785008	1.35299
1071	11353_at	YAL014C	SYN8	YAL014C protein of unknown function	-0.694804	-0.80903	-0.677382	0.978762	1.20245
1072	11354_at	YAL013W	DEP1	YAL013W regulation of phospholipid metabolism	-0.893702	-0.702784	-0.263566	0.25622	1.60383
1073	11355_at	YAL012W	CYS3	YAL012W cystathionine gamma-lyase	-0.643796	-0.632843	-0.860151	0.783577	1.35321
1074	11356_at	YAL054C	ACS1	YAL054C inducible acetyl-coenzyme A synthetase	-0.838935	-0.888178	-0.406662	0.885982	1.24779
1076	11358_at	YAL051W	OAF1	YAL051W peroxisome proliferating transcription factor	-0.614339	-0.26092	-0.758318	-0.0901777	1.72375
1077	11359_at	YAL049C	---	YAL049C weak similarity to Legionella small basic protein sbpA	-0.383238	-0.936953	-0.699567	0.537577	1.48218
1078	11360_at	YAL048C	---	YAL048C weak similarity to GTP-binding proteins	-0.871238	-0.914082	-0.310247	0.809615	1.28595
1084	11368_at	YAL041W	CDC24	YAL041W Guanine nucleotide exchange factor (a.k.a. GDP-release factor) for cdc42	-0.00288397	-0.247119	-1.36658	0.189934	1.42665
1086	11370_at	YAL039C	CYC3	YAL039C cytochrome c heme lyase (CCHL)	-0.917928	-0.594943	-0.324357	0.20779	1.62944
1092	11377_at	YAL034C	FUN19	YAL034C Function unknown now	-0.664932	-0.997336	-0.489976	1.01683	1.13542
1099	11386_at	YAL062W	GDH3	YAL062W NADP-linked glutamate dehydrogenase	-0.769996	-0.815994	-0.394499	0.431468	1.54902
1100	11387_at	YAL061W	---	YAL061W similarity to alcohol/sorbitol dehydrogenase	-0.911862	-0.92258	-0.25444	0.856157	1.23272
1111	3188_at	YHL048W	COS8	YHL048W Protein with similarity to subtelomerically-encoded proteins such as Cos5p, Ybr302p, Cos3p, Cos1p, Cos4p, Cos8p, Cos6p, Cos9p	-1.06671	-0.71305	-0.20025	0.569665	1.41034
1112	3189_i_at	YHL048W	COS8	YHL048W Protein with similarity to subtelomerically-encoded proteins such as Cos5p, Ybr302p, Cos3p, Cos1p, Cos4p, Cos8p, Cos6p, Cos9p	-0.787357	-0.853085	-0.302134	0.390672	1.5519
1113	3190_f_at	YHL048W	COS8	YHL048W Protein with similarity to subtelomerically-encoded proteins such as Cos5p, Ybr302p, Cos3p, Cos1p, Cos4p, Cos8p, Cos6p, Cos9p	-0.675607	-0.762661	-0.509012	0.338477	1.6088
1117	3453_at	YCR007C	---	YCR007C strong similarity to subtelomeric encoded proteins	-0.687503	-0.767627	-0.239348	-0.00281163	1.69729
1118	3470_i_at	YDL248W	COS5	YDL248W Protein with strong similarity to other subtelomerically-encoded proteins such as Cos5p, Ybr302p, Cos3p, Cos1p, Cos4p, Cos8p, Cos6p, Cos9p	-0.704123	-1.11824	-0.00402624	0.371955	1.45444
1119	3471_f_at	YDL248W	COS5	YDL248W Protein with strong similarity to other subtelomerically-encoded proteins such as Cos5p, Ybr302p, Cos3p, Cos1p, Cos4p, Cos8p, Cos6p, Cos9p	-0.696985	-0.96357	-0.320288	0.479887	1.50096
1120	3483_f_at	YBR302C	COS1	YBR302C Protein with similarity to members of the Cos3\/Cos5\/Cos1\/Cos4\/Cos8\/Cos6\/Cos9 family, coded from subtelomeric region	-0.826898	-0.728404	-0.196214	0.0968936	1.65462
1128	3648_f_at	YNL336W	COS1	YNL336W Protein with similarity to subtelomerically-encoded proteins such as Cos5p, Ybr302p, Cos3p, Cos1p, Cos4p, Cos8p, Cos6p, Cos9p	-0.708361	-1.25582	0.175765	0.512741	1.27567
1136	3739_f_at	YML132W	COS1	YML132W Protein with strong similarity to subtelomerically-encoded proteins such as Cos5p, Ybr302p, Cos3p, Cos1p, Cos4p, Cos8p, Cos6p, Cos9p (COS3 and YBR302C code for identical proteins)	-0.862635	-0.920646	-0.295837	0.75726	1.32186
1144	3851_s_at	YJR161C	COS5 /// COS1	YJR161C Protein with similarity to members of the Ybr302p\/Ycr007p\/Cos8p\/Cos9p family, coded from subtelomeric region	-0.523685	-1.12238	-0.306203	0.493122	1.45914
1145	3852_f_at	YJR161C	COS5	YJR161C Protein with similarity to members of the Ybr302p\/Ycr007p\/Cos8p\/Cos9p family, coded from subtelomeric region	-0.38886	-1.04829	-0.35842	0.187378	1.6082
1148	3939_at	YBR006W	UGA2	YBR006W Probable aldehyde dehydrogenase (EC 1.2.1.-)	-0.138826	-1.13145	-0.596948	0.385456	1.48177
1151	3942_at	YFL031W	HAC1	YFL031W bZIP (basic-leucine zipper) protein	-0.495635	-1.00958	-0.576602	0.697645	1.38417
1152	3943_i_at	YFL031W	---	YFL031W bZIP (basic-leucine zipper) protein	-0.0386104	-1.36026	-0.391643	0.452627	1.33789
1154	3945_at	YGR029W	ERV1	YGR029W Protein essential for mitochondrial biogenesis and cell viability	-0.997372	-0.517111	-0.513779	0.557536	1.47073
1158	3949_i_at	YNL044W	YIP3	YNL044W protein of unknown function	-0.690635	-0.618619	-0.577943	0.227512	1.65968
1164	4032_f_at	YIR043C	---	YIR043C putative pseudogene	-0.586497	-0.952461	-0.34201	0.283655	1.59731
1165	4033_f_at	YIR044C	COS8 /// COS5	YIR044C putative pseudogene	-0.448128	-0.87032	-0.626266	0.3565	1.58821
1172	4060_at	YIR024C	---	YIR024C G1 Factor needed for normal G1 phase	-1.1457	-0.76395	0.0482294	0.501194	1.36023
1173	4061_at	YIR025W	MND2	YIR025W hypothetical protein	-0.896005	-0.884522	-0.146929	0.446202	1.48125
1184	4072_at	YIR036C	---	YIR036C similarity to E.coli fabD	-0.958315	-0.759751	-0.224101	0.438081	1.50409
1186	4074_at	YIR038C	GTT1	YIR038C Glutathione transferase	-0.511877	-0.861641	-0.548232	0.309555	1.6122
1187	4075_at	YIR039C	YPS6	YIR039C GPI-anchored aspartic protease	-1.03972	-0.833156	-0.156055	0.747837	1.2811
1189	4077_at	YIR042C	---	YIR042C weak similarity to B.licheniformi hypothetical protein P20	-0.241866	-1.52033	0.610718	0.0306875	1.12079
1200	4088_at	YIR007W	---	YIR007W hypothetical protein	-0.102984	-1.33107	-0.517397	0.824291	1.12716
1202	4090_at	YIR009W	MSL1	YIR009W encodes YU2B, a component of yeast U2 snRNP	-0.955499	-0.10737	-0.635428	0.065051	1.63325
1204	4092_at	YIR011C	STS1	YIR011C restores protein transport when overexpressed and rRNA stability to a sec23 mutation	-0.944884	-0.554584	-0.472854	0.424461	1.54786
1207	4095_at	YIR014W	---	YIR014W hypothetical protein	-0.821093	-1.01178	0.0399522	0.30772	1.4852
1208	4096_at	YIR015W	RPR2	YIR015W an integral subunit of RNase P but not RNase MRP	0.258127	-1.13896	-0.157274	-0.498924	1.53703
1209	4097_at	YIR016W	---	YIR016W weak similarity to YOL036w	-0.372153	-1.14473	-0.580484	0.963036	1.13433
1215	4103_at	YIL022W	TIM44	YIL022W 48.8 kDa protein involved in mitochondrial protein import	-0.292004	-0.534066	-0.272441	-0.665636	1.76415
1219	4107_at	YIL017C	VID28	YIL017C hypothetical protein	-0.680779	-0.913885	-0.471973	0.619134	1.4475
1225	4115_at	YIL010W	DOT5	YIL010W Derepression Of Telomeric silencing	-0.509904	-0.521654	-0.760823	0.0953442	1.69704
1239	4129_at	YIL042C	---	YIL042C similarity to rat branched-chain alpha-ketoacid dehydrogenase kinase	-0.912527	-0.77307	-0.477634	1.05214	1.11109
1240	4130_at	YIL041W	---	YIL041W similarity to S.pombe hypothetical protein	-0.00245676	-0.302324	-1.23845	0.00218613	1.54105
1245	4135_at	YIL036W	CST6	YIL036W weak similarity to human cAMP responce element-binding protein	-0.906987	-1.01979	-0.0692605	0.732966	1.26307
1247	4137_at	YIL034C	CAP2	YIL034C beta subunit of capping protein	-0.694792	-0.656705	-0.614607	0.360363	1.60574
1255	4148_at	YIL071C	PCI8	YIL071C hypothetical protein	-0.044414	-1.59691	-0.0188673	0.643776	1.01642
1259	4152_at	YIL065C	FIS1	YIL065C similarity to C.elegans hypothetical protein	-0.766915	-0.825512	-0.144509	0.0935453	1.64339
1261	4154_at	YIL063C	YRB2	YIL063C nuclear protein, interacts with Gsp1p and Crm1p	-0.516142	-1.07694	0.751078	-0.488725	1.33073
1262	4155_at	YIL062C	ARC15	YIL062C Arp Complex Subunit	-0.957129	-0.696679	-0.254643	0.357314	1.55114
1267	4162_at	YIL055C	---	YIL055C hypothetical protein	-0.696447	-1.09521	-0.204722	0.623499	1.37288
1270	4166_at	YIL051C	MMF1	YIL051C Maintenance of Mitochondrial DNA 1	0.256816	-0.94887	-0.906476	0.115766	1.48276
1273	4169_at	YIL048W	NEO1	YIL048W ATPase that leads to neomycin-resistant protein when overexpressed	0.0382453	-0.53521	-0.586029	-0.637957	1.72095
1275	4171_at	YIL095W	---	YIL095W probable serine\/threonine-protein kinase	-0.583658	-1.31862	0.107003	0.511875	1.2834
1277	4173_at	YIL093C	RSM25	YIL093C weak similarity to S.pombe hypothetical protein SPBC16A3	-0.468259	-1.22639	-0.128524	0.364673	1.4585
1283	4179_at	YIL087C	---	YIL087C hypothetical protein	-0.736281	-1.09078	-0.20471	0.731147	1.30062
1287	4184_s_at	YIL080W	---	YIL080W Ty3-2 orf C fragment	-0.495754	-0.748655	-0.557961	0.108042	1.69433
1290	4187_at	YIL077C	---	YIL077C hypothetical protein	-0.85919	-0.940786	-0.300009	0.847827	1.25216
1291	4188_at	YIL076W	SEC28	YIL076W epsilon-COP coatomer subunit Sec28p	0.0709167	-0.494727	-1.1137	-0.0460862	1.58359
1292	4189_at	YIL075C	RPN2	YIL075C RPN2p is a component of the 26S proteosome	-0.532609	-0.291028	-0.789398	-0.11748	1.73051
1297	4194_at	YIL117C	PRM5	YIL117C hydrophobic transmembrane domain	-1.01042	-0.801253	-0.0878021	0.437217	1.46225
1300	4197_at	YIL114C	POR2	YIL114C voltage dependent anion channel (YVDAC2)	-0.0495965	-0.413806	-1.36927	0.547498	1.28517
1302	4199_at	YIL112W	HOS4	YIL112W similarity to ankyrin and coiled-coil proteins	-1.36314	-0.442666	0.411588	0.0628428	1.33137
1303	4200_at	YIL111W	COX5B	YIL111W Cytochrome-c oxidase chain Vb	-0.90067	-0.702646	-0.145189	0.117493	1.63101
1319	4218_at	YIL138C	TPM2	YIL138C Tropomyosin isoform 2	-0.685381	-0.142835	-0.45282	-0.473994	1.75503
1320	4219_at	YIL137C	---	YIL137C similarity to M.musculus aminopeptidase	-0.209475	-0.596795	0.0856248	-0.9306	1.65124
1333	4232_at	YIL124W	AYR1	YIL124W similarity to C.perfringens nanH protein	0.482179	-0.746391	-1.23785	0.226614	1.27545
1335	4234_at	YIL122W	POG1	YIL122W hypothetical protein	-0.631391	-0.974996	0.557032	-0.421332	1.47069
1337	4236_at	YIL120W	QDR1	YIL120W similarity to antibiotic resistance proteins	-0.896186	-0.830315	-0.293545	0.57358	1.44647
1345	4245_at	YIL156W	UBP7	YIL156W Ubiquitin-specific protease	0.0383766	-1.29628	-0.65622	0.790305	1.12382
1347	4247_at	YIL154C	IMP2'	YIL154C transcription factor	-0.825067	-1.04179	0.394134	0.031334	1.44139
1357	4257_at	YIL144W	TID3	YIL144W Dmc1p interacting protein	-0.466709	-1.23221	0.101773	0.0992717	1.49787
1372	4314_at	YHR200W	RPN10	YHR200W homolog of the mammalian S5a protein, component of 26S proteasome	-0.725409	-0.67947	-0.294955	-0.0104269	1.71026
1391	4343_at	YHR183W	GND1	YHR183W Phosphogluconate Dehydrogenase (Decarboxylating)	-0.256927	-0.397213	-1.03394	0.0432967	1.64478
1396	4348_at	YHR188C	GPI16	YHR188C similarity to hypothetical C. elegans proteins F17c11.7	-0.455881	-0.046758	-0.876377	-0.328113	1.70713
1403	4355_at	YHR195W	NVJ1	YHR195W hypothetical protein	-0.922977	-1.05426	0.107047	0.563367	1.30683
1408	4360_at	YHR155W	---	YHR155W Snf1-interacting protein Sip3p	-0.459147	-0.643723	-1.02176	1.25436	0.87027
1417	4369_at	YHR164C	DNA2	YHR164C DNA replication helicase	-0.404895	-1.19837	-0.0477667	0.106243	1.54479
1427	4380_at	YHR131C	---	YHR131C Highly acidic C-terminus	-0.569071	-0.882131	-0.399511	0.209178	1.64154
1433	4386_at	YHR137W	ARO9	YHR137W aromatic amino acid aminotransferase II	-0.445619	-1.05739	-0.331049	0.249244	1.58481
1434	4387_at	YHR138C	---	YHR138C hypothetical protein	-0.846592	-0.804167	-0.402496	0.598454	1.4548
1435	4388_at	YHR139C	SPS100	YHR139C sporulation-specific wall maturation protein	-0.55857	-0.696673	-0.37004	-0.121421	1.7467
1436	4390_at	YHR140W	---	YHR140W hypothetical protein	-0.861242	-0.94442	-0.307064	0.914521	1.19821
1441	4396_at	YHR146W	CRP1	YHR146W similarity to pheromone-response G-protein Mdg1p	-0.864181	-0.554938	0.249305	-0.463628	1.63344
1442	4397_at	YHR147C	MRPL6	YHR147C Mitochondrial ribosomal protein MRPL6 (YmL6)	-0.165518	-0.451958	-1.02745	-0.00210113	1.64702
1448	4403_at	YHR110W	ERP5	YHR110W p24 protein involved in membrane trafficking	0.532207	-1.397	-0.713489	0.861903	0.716381
1449	4404_at	YHR111W	UBA4	YHR111W moeB, thiF, UBA1	-0.910285	-0.92784	-0.239919	0.822459	1.25559
1450	4405_at	YHR112C	---	YHR112C Cystathionine gamma-synthase	-0.705864	-0.911114	-0.493208	0.73734	1.37285
1454	4409_at	YHR116W	COX23	YHR116W hypothetical protein	-0.822488	-0.926298	-0.307476	0.669777	1.38649
1455	4410_at	YHR117W	TOM71	YHR117W 71-kDa component of the protein translocase of the outer membrane of mitochondria	0.119788	-1.48068	-0.430541	0.936191	0.855238
1462	4417_at	YHR123W	EPT1	YHR123W sn-1,2-diacylglycerol ethanolamine- and cholinephosphotranferase	0.0753012	-0.913561	-0.966897	0.356889	1.44827
1463	4418_at	YHR124W	NDT80	YHR124W meiosis-specific gene, mRNA is sporulation-specific	-0.770167	-0.794109	-0.332029	0.289365	1.60694
1474	4432_at	YHR096C	HXT5	YHR096C hexose transporter	-0.668162	-0.769713	-0.432658	0.219564	1.65097
1475	4433_at	YHR097C	---	YHR097C strong similarity to hypothetical protein YDR348c	-0.943739	-0.811349	-0.265388	0.598246	1.42223
1476	4434_at	YHR097C	---	YHR097C strong similarity to hypothetical protein YDR348c	-1.01402	-0.785762	-0.193097	0.589462	1.40342
1482	4440_at	YHR102W	KIC1	YHR102W Ser\/Thr protein kinase	-0.147301	-0.747438	-0.307656	-0.53944	1.74184
1484	4442_at	YHR104W	GRE3	YHR104W Aldo-keto reductase	-0.617822	-0.795452	-0.618939	0.497685	1.53453
1496	4454_at	YHR073W	OSH3	YHR073W Oxysterol-binding protein	-0.209412	-1.35545	-0.36606	0.719839	1.21109
1501	4459_at	YHR079C	IRE1	YHR079C Ire1p is a transmembrane protein that has both serine-threonine kinase and endoribonuclease activities	0.336908	-1.40708	-0.510311	0.344578	1.23591
1504	4462_at	YHR080C	---	YHR080C similarity to hypothetical protein YDR326c, YFL042c and YLR072w	-0.863202	-0.836637	-0.344071	0.60497	1.43894
1514	4472_s_at	YHR043C	DOG2 /// DOG1	YHR043C 2-deoxyglucose-6-phosphate phosphatase	-0.850083	-0.803299	-0.519937	1.08032	1.09299
1518	4476_at	YHR047C	AAP1'	YHR047C arginine\/alanine aminopeptidase	-0.108978	-1.10492	-0.827082	1.0345	1.00649
1526	4485_at	YHR057C	CPR2	YHR057C Peptidylprolyl isomerase (cyclophilin) ER or secreted	-0.827346	-0.291344	-0.0162773	-0.569679	1.70465
1539	4498_at	YHR024C	MAS2	YHR024C 53 kDa subunit of the mitochondrial processing protease	-0.365811	-0.727198	-0.966629	0.654358	1.40528
1543	4502_at	YHR028C	DAP2	YHR028C Dipeptidyl aminopeptidase B (DPAP B)	-0.260607	-0.934049	-0.383077	-0.124442	1.70218
1544	4503_at	YHR029C	---	YHR029C Thymidylate synthase (putative\; weak)	-1.02868	-0.865344	-0.1246	0.744693	1.27393
1548	4507_at	YHR033W	---	YHR033W Pro1p (Gamma-glutamyl kinase)	-0.374682	-0.790323	-0.598484	0.0687645	1.69472
1552	4511_at	YHR037W	PUT2	YHR037W delta-1-pyrroline-5-carboxylate dehydrogenase	0.147203	-0.286125	-1.36385	0.0778929	1.42488
1553	4512_at	YHR038W	RRF1	YHR038W Killed in Mutagen, sensitive to Diepoxybutane and\/or Mitomycin C	-0.8835	-0.69419	-0.390311	0.414494	1.55351
1564	4524_at	YHR006W	STP2	YHR006W Zinc finger (Cys(2)-His(2))	-0.846847	-0.818106	-0.470486	0.83092	1.30452
1571	4531_at	YHR012W	VPS29	YHR012W Vacuolar protein sorting	-0.675368	-0.818716	-0.52716	0.484803	1.53644
1575	4535_at	YHR016C	YSC84	YHR016C SH3 domain in C-terminus	-0.751825	-0.91283	-0.355525	0.543968	1.47621
1576	4536_at	YHR017W	YSC83	YHR017W strong similarity to S.douglasii YSD83	-0.223777	-0.933804	-0.93542	0.96714	1.12586
1581	4541_at	YHL021C	---	YHL021C weak similarity to Pseudomonas gamma-butyrobetaine hydroxylase	-0.721412	-0.996427	-0.406399	0.881363	1.24287
1583	4543_at	YHL019C	APM2	YHL019C Similiar to clathrin coat proteins	-0.76216	-1.07274	-0.0859537	0.504283	1.41657
1588	4548_at	YHL014C	YLF2	YHL014C GTP-binding protein and glycogen phosphorylase (weak)	-1.61234	0.232834	-0.121553	0.43054	1.07052
1592	4552_at	YHL010C	---	YHL010C similarity to C.elegans hypothetical protein	-0.650759	-0.929522	-0.390776	0.429982	1.54107
1593	4553_at	YHL009C	YAP3	YHL009C bZip DNA binding proteins	-0.49745	-0.358292	-0.479442	-0.451101	1.78628
1596	4556_at	YHL006C	SHU1	YHL006C hypothetical protein	-0.887494	-0.94834	-0.200879	0.703272	1.33344
1597	4558_at	YHL004W	MRP4	YHL004W mitochondrial ribosomal protein, homologous to E. coli ribosomal protein S2, component of the 37 S subunit of mitochondrial ribosomes	-0.348979	-0.577906	-0.746344	-0.0542733	1.7275
1610	4574_at	YHL034C	SBP1	YHL034C Single-strand nucleic acid binding protein	-0.61725	-0.636641	-0.00188789	-0.47329	1.72907
1613	4577_at	YHL031C	GOS1	YHL031C SNARE protein with a C-terminal membrane anchor	-1.01275	-0.851486	0.221325	0.169258	1.47366
1614	4578_at	YHL030W	ECM29	YHL030W ExtraCellular Mutant	-0.439057	-0.473144	-0.744865	-0.0813031	1.73837
1617	4581_at	YHL027W	RIM101	YHL027W Meiotic regulatory protein\; Cys-His zinc fingers	-0.927487	-0.971998	-0.0934879	0.680039	1.31293
1624	4708_at	YGR278W	CWC22	YGR278W similarity to C.elegans LET-858	-1.1591	-0.319679	-0.00400267	-0.111526	1.59431
1627	4711_at	YGR281W	YOR1	YGR281W ABC transporter	-0.707342	-0.69943	-0.482101	0.239411	1.64946
1630	4714_at	YGR284C	ERV29	YGR284C similarity to mouse Surf-4 protein	0.00156843	-0.824332	-1.08282	0.545139	1.36044
1637	4727_s_at	YGR029W	ERV1	YGR029W Protein essential for mitochondrial biogenesis and cell viability	-0.792847	-0.669385	-0.619634	0.609489	1.47238
1640	4731_at	YGR255C	COQ6	YGR255C COQ6 monooxygenase	0.180636	-1.38248	-0.429763	0.296032	1.33558
1641	4732_at	YGR256W	GND2	YGR256W 6-phosphogluconate dehydrogenase	-0.784626	-0.892348	-0.34618	0.552415	1.47074
1642	4733_at	YGR257C	MTM1	YGR257C similarity to C.elegans C16C10.1	-0.447395	-1.20542	-0.326134	0.613776	1.36518
1647	4739_at	YGR263C	---	YGR263C weak similarity to E.coli lipase like enzyme	-0.925184	-1.08541	0.532554	0.19587	1.28217
1649	4742_at	YGR266W	---	YGR266W hypothetical protein	-0.667401	-0.939178	-0.556276	0.971644	1.19121
1650	4743_at	YGR267C	FOL2	YGR267C GTP-cyclohydrolase I	-0.369295	-0.939514	-0.742684	0.622605	1.42889
1651	4744_at	YGR268C	HUA1	YGR268C weak similarity to S.pombe hypothetical protein SPAC17A5	-0.847	-0.82131	-0.358333	0.551804	1.47484
1652	4746_at	YGR270W	YTA7	YGR270W Member of CDC48\/PAS1\/SEC18 family of ATPases	-0.410461	-0.46771	-0.449843	-0.460404	1.78842
1656	4750_at	YGR274C	TAF1	YGR274C Component of the TAFII complex required for activated transcription	-0.183777	-0.563212	0.38981	-1.13162	1.4888
1657	4751_at	YGR231C	PHB2	YGR231C mitochondrial protein, prohibitin homolog\; homolog of mammalian BAP37 and S. cerevisiae Phb1p	-0.217584	-0.493797	-0.670727	-0.38222	1.76433
1658	4752_at	YGR232W	NAS6	YGR232W possible homolog of human 26S proteasome regulatory subunit p28	-0.683385	-0.668086	-0.526952	0.216464	1.66196
1661	4755_at	YGR235C	---	YGR235C hypothetical protein	-0.354394	-0.727136	-0.889271	0.431844	1.53896
1663	4757_at	YGR237C	---	YGR237C weak similarity to YOR019w	-0.498383	-1.00179	-0.291723	0.168799	1.6231
1673	4768_at	YGR248W	SOL4	YGR248W similar to SOL3	-0.797264	-0.793941	-0.486438	0.627055	1.45059
1675	4770_at	YGR250C	---	YGR250C weak similarity to human cleavage stimulation factor 64K chain	-0.721054	-0.934367	-0.421472	0.669219	1.40767
1678	4773_at	YGR253C	PUP2	YGR253C Proteasome subunit	-0.393342	-0.502184	-0.549966	-0.33695	1.78244
1682	4777_at	YGR212W	SLI1	YGR212W weak similarity to S.pombe hypothetical protein SPAC18B11.03c	-0.670131	-0.976307	-0.393152	0.593642	1.44595
1690	4786_at	YGR220C	MRPL9	YGR220C Mitochondrial ribosomal protein MRPL9 (YmL9) (E. coli L3) (human MRL3)	-0.0128153	-0.58795	-0.688422	-0.439202	1.72839
1705	4803_at	YGR193C	PDX1	YGR193C Protein X component of mitochondrial pyruvate dehydrogenase complex	-0.874015	-0.689232	-0.241857	0.169967	1.63514
1706	4804_at	YGR194C	XKS1	YGR194C xylulokinase	-0.536502	-1.05158	-0.548468	0.960748	1.1758
1718	4816_at	YGR206W	---	YGR206W similarity to Xenopus transcription factor Oct-1.17	-0.259382	-0.965047	-0.847817	0.775825	1.29642
1721	4820_at	YGR165W	MRPS35	YGR165W hypothetical protein	-0.215646	-0.670287	-0.835607	0.0470984	1.67444
1726	4825_at	YGR170W	PSD2	YGR170W phosphatidylserine decarboxylase located in vacuole or Golgi	0.115802	-0.543664	-0.859323	-0.38698	1.67417
1727	4826_at	YGR171C	MSM1	YGR171C mitochondrial methionyl-tRNA synthetase	0.757363	-0.980801	-1.19659	0.599666	0.820365
1735	4835_at	YGR180C	RNR4	YGR180C Ribonucleotide Reductase	-0.0967685	-0.415684	-1.22704	0.237557	1.50193
1736	4836_at	YGR181W	TIM13	YGR181W similarity to YHR004c-a	-0.620438	-0.83567	0.434681	-0.53955	1.56098
1740	4841_at	YGR186W	TFG1	YGR186W Transcription factor TFIIF large subunit	-0.6862	-0.921689	0.0448213	-0.0717002	1.63477
1741	4842_at	YGR142W	BTN2	YGR142W similarity to hypothetical protein YPR158w	-0.921578	-0.700107	-0.527026	0.881596	1.26711
1742	4843_at	YGR143W	SKN1	YGR143W encodes a predicted type II membrane protein highly homologous to Kre6p	0.158014	-0.471392	-1.46903	0.835186	0.947224
1745	4846_at	YGR146C	---	YGR146C hypothetical protein	-0.980228	-0.672403	-0.301829	0.435948	1.51851
1748	4849_at	YGR149W	---	YGR149W hypothetical protein	-0.572146	-0.889865	-0.492396	0.373681	1.58073
1760	4864_at	YGR163W	GTR2	YGR163W GTP-binding protein	0.188896	-0.515803	-1.42568	0.621409	1.13118
1765	4869_at	YGR124W	ASN2	YGR124W asparagine synthetase	-0.388746	-0.937395	-0.488765	0.171133	1.64377
1771	4875_at	YGR130C	---	YGR130C weak similarity to myosin heavy chain proteins	-0.688963	-1.08432	-0.243769	0.650836	1.36622
1772	4876_at	YGR131W	---	YGR131W strong similarity to Nce2p	-0.382903	-1.18512	0.730315	-0.465641	1.30334
1773	4877_at	YGR132C	PHB1	YGR132C mitochondrial protein, prohibitin homolog\; similar to S. cerevisiae Phb2p	-0.241934	-0.477004	-1.02769	0.120838	1.62579
1777	4881_at	YGR136W	LSB1	YGR136W weak similarity to chicken growth factor receptor-binding protein GRB2 homolog	-0.79841	-0.787316	-0.351511	0.359245	1.57799
1781	4887_at	YGR141W	VPS62	YGR141W strong similarity to hypothetical protein YPR157w	-0.713212	-0.999234	-0.411282	0.876667	1.24706
1784	4890_at	YGR100W	MDR1	YGR100W Mac1-dependent regulator	-0.571393	-0.788046	-0.347816	-0.00490484	1.71216
1785	4891_at	YGR101W	PCP1	YGR101W weak similarity to B.subtilis YqgP	-0.606267	-0.830257	-0.675219	0.697078	1.41466
1795	4902_at	YGR112W	SHY1	YGR112W mitochondrial protein with homology to the mammalian SURF-1 gene	-0.732972	-0.947941	-0.395674	0.683683	1.3929
1798	4908_at	YGR117C	---	YGR117C hypothetical protein	-0.248435	-0.270981	-1.30477	1.41139	0.412789
1802	4912_at	YGR076C	MRPL25	YGR076C Mitochondrial ribosomal protein MRPL25 (YmL25)	-0.553681	-0.625505	-0.842328	0.486638	1.53488
1806	4916_at	YGR080W	TWF1	YGR080W Twinfilin A, an actin monomer sequestering protein	-0.712346	-0.972538	-0.324861	0.545712	1.46403
1812	4922_at	YGR086C	PIL1	YGR086C strong similarity to hypothetical protein YPL004c	-0.613157	-0.87718	-0.467113	0.378478	1.57897
1813	4923_at	YGR087C	PDC6	YGR087C Third, minor isozyme of pyruvate decarboxylase	-0.607233	-1.07184	-0.334647	0.592796	1.42093
1824	4934_at	YGR053C	---	YGR053C hypothetical protein	-1.08153	-0.813823	-0.0514413	0.605737	1.34105
1828	4938_at	YGR057C	LST7	YGR057C Required for amino acid permease transport from the Golgi to the cell surface	-1.01389	-0.606764	-0.00731992	0.0144117	1.61357
1839	4951_at	YGR070W	ROM1	YGR070W GDP-GTP Exchange Protein (GEP) for the Rho1p Small GTP-binding Protein	-0.554747	-1.09817	-0.467508	0.961213	1.15921
1843	4956_at	YGR028W	MSP1	YGR028W 40 kDa putative membrane-spanning ATPase	-0.66963	-0.975114	-0.455876	0.744838	1.35578
1846	4959_at	YGR032W	GSC2	YGR032W catalytic component of 1,3-beta-D-glucan synthase	-0.708145	-0.725845	-0.54056	0.383104	1.59145
1855	4969_at	YGR043C	---	YGR043C strong similarity to transaldolase	-0.77079	-0.918952	-0.258269	0.4275	1.52051
1860	4974_at	YGR048W	UFD1	YGR048W ubiquitin fusion degradation protein	-0.827732	-0.665575	-0.451756	0.349575	1.59549
1864	4980_at	YGR008C	STF2	YGR008C ATPase stabilizing factor	-0.913308	-0.773653	-0.412114	0.737742	1.36133
1867	4983_g_at	YGR010W	NMA2	YGR010W strong similarity to hypothetical protein YLR328w	-0.976418	-0.882178	-0.229192	0.908961	1.17883
1869	4986_at	YGR013W	SNU71	YGR013W Associated with U1 snRNP (no counterpart in mammalian U1 snRNP. Contains few SR-, RE- and RD-dipeptides.	-0.134407	-1.23394	0.346052	-0.442009	1.46431
1871	4988_at	YGR015C	---	YGR015C similarity to hypothetical protein YGR031w	-0.133098	-1.37289	-0.442001	0.925121	1.02286
1874	4992_at	YGR019W	UGA1	YGR019W gamma-aminobutyrate (GABA) transaminase (4-aminobutyrate aminotransferase)	-0.619103	-0.932597	-0.452072	0.484655	1.51912
1876	4994_at	YGR021W	---	YGR021W similarity to M.leprae yfcA protein	-0.558525	-1.26212	0.130064	0.275569	1.41501
1884	5004_at	YGL013C	PDR1	YGL013C zinc-finger transcription factor of the Zn(2)-Cys(6) binuclear cluster domain type	-0.602653	-0.60923	-0.534236	0.0198965	1.72622
1886	5006_at	YGL011C	---	YGL011C Proteasome subunit YC7alpha\/Y8 (protease yscE subunit 7)	-0.442235	-0.596986	-0.665088	-0.0291404	1.73345
1890	5011_at	YGL006W	PMC1	YGL006W putative vacuolar Ca2+ ATPase	-0.643841	-0.900887	-0.488434	0.532622	1.50054
1891	5012_at	YGL005C	COG7	YGL005C weak similarity to Xenopus kinesin-related protein Eg5	-0.775472	-0.34056	-0.634933	0.054939	1.69603
1892	5013_at	YGL004C	RPN14	YGL004C weak similarity to Tup1p	-0.635926	-0.99227	-0.471303	0.74567	1.35383
1897	5018_at	YGR001C	---	YGR001C similarity to C.elegans hypothetical M142.5 protein	0.243884	-0.96238	-1.12544	0.767553	1.07638
1898	5019_at	YGR002C	SWC4	YGR002C similarity to hypothetical S. pombe protein	-0.538015	-1.00894	-0.343795	0.318113	1.57264
1905	5026_at	YGL036W	---	YGL036W Mtf1 Two Hybrid Clone 2	-0.60215	-0.910854	-0.547969	0.592487	1.46849
1914	5036_at	YGL026C	TRP5	YGL026C tryptophan synthetase	-0.0881117	-0.190188	-1.40655	0.314072	1.37078
1921	5044_at	YGL018C	JAC1	YGL018C Homolog of E. coli Hsc20 co-chaperone protein	-0.528563	-0.717909	0.00438501	-0.482092	1.72418
1928	5051_at	YGL056C	SDS23	YGL056C homologue of pombe SDS23\; localizes to spindle pole body	-1.53264	-0.192897	0.432389	0.10311	1.19004
1929	5052_at	YGL055W	OLE1	YGL055W delta-9-fatty acid desaturase	-0.0250204	-0.526929	-0.684199	-0.497623	1.73377
1932	5056_at	YGL051W	MST27	YGL051W strong similarity to YAR033w protein	-0.768724	-0.874933	-0.403828	0.585349	1.46214
1934	5058_at	YGL049C	TIF4632	YGL049C mRNA cap-binding protein (eIF-4F), 130K subunit	-0.589272	-0.152469	-1.12087	0.36629	1.49632
1937	5062_at	YGL045W	RIM8	YGL045W hypothetical protein	-0.163887	-0.795132	-0.448841	-0.33251	1.74037
1942	5069_at	YGL082W	---	YGL082W strong similarity to hypothetical protein YPL191c	-0.548528	-0.647451	-0.752516	0.33576	1.61273
1951	5079_at	YGL073W	HSF1	YGL073W heat shock transcription factor	-0.51546	-0.545727	-0.55681	-0.144281	1.76228
1963	5093_at	YGL104C	VPS73	YGL104C similarity to glucose transport proteins	-0.366466	-1.09778	-0.554868	0.613136	1.40598
1968	5099_at	YGL098W	USE1	YGL098W hypothetical protein	-0.771416	-0.355036	-1.00383	1.03253	1.09776
1971	5102_at	YGL095C	VPS45	YGL095C cytosolic and peripheral membrane protein	0.103457	-1.07469	-0.906089	0.584293	1.29303
1973	5104_at	YGL093W	SPC105	YGL093W component of spindle pole	-0.251892	-0.062201	-1.18606	-0.0868023	1.58695
1981	5113_at	YGL084C	GUP1	YGL084C strong similarity to hypothetical protein YPL189w	0.284674	-0.547439	-1.30109	0.188785	1.37507
1984	5116_at	YGL126W	SCS3	YGL126W required for inositol prototrophy	-0.640762	-0.666779	0.198571	-0.561421	1.67039
1986	5118_at	YGL124C	MON1	YGL124C similarity to S.pombe hypothetical protein	-0.425299	-1.19657	-0.42725	0.79505	1.25407
1988	5120_at	YGL122C	NAB2	YGL122C nuclear polyadenylated RNA binding protein	-0.788512	-0.541544	-0.610744	0.326731	1.61407
1989	5121_at	YGL121C	GPG1	YGL121C hypothetical protein	-0.680907	-0.777303	-0.603124	0.559573	1.50176
1994	5127_at	YGL115W	SNF4	YGL115W associates with Snf1p	0.0295842	-0.231224	-1.54622	0.756988	0.990873
1999	5132_at	YGL110C	CUE3	YGL110C hypothetical protein	0.316286	-0.808459	-0.512821	-0.61069	1.61568
2005	5139_at	YGL150C	INO80	YGL150C Shows similarity to the Snf2p family of DNA-dependent ATPases	-0.709453	-0.767674	-0.555974	0.501042	1.53206
2011	5146_at	YGL143C	MRF1	YGL143C Mitochondrial polypeptide chain release factor	-0.800077	-0.702087	0.0861853	-0.255604	1.67158
2012	5147_at	YGL142C	GPI10	YGL142C Most likely an alpha 1,2 mannosyltransferase utilized for the addition of the third mannose onto the GPI core structure.	-0.367757	-1.43052	-0.0216091	0.625428	1.19446
2013	5148_at	YGL141W	HUL5	YGL141W similarity to human human E6-associated protein	-0.701796	-0.739107	-0.635498	0.590082	1.48632
2014	5149_at	YGL140C	---	YGL140C weak similarity to Lactobacillus putative histidine protein kinase SppK	0.135079	-0.646321	-1.31931	0.64326	1.18729
2018	5153_at	YGL136C	MRM2	YGL136C weak similarity to E.coli ftsJ protein	-1.00023	-0.943092	-0.0480353	0.745615	1.24574
2021	5157_at	YGL131C	SNT2	YGL131C weak similarity to S.pombe hypothetical protein C3H1.12C	-0.916925	-0.305993	-0.439307	-0.0323501	1.69457
2022	5158_at	YGL130W	CEG1	YGL130W mRNA guanylyltransferase (mRNA capping enzyme), alpha subunit	-0.957578	-0.957578	0.0556512	0.463858	1.39565
2023	5159_at	YGL129C	RSM23	YGL129C hypothetical protein	-0.428545	-0.698692	-0.818438	0.354164	1.59151
2024	5160_at	YGL128C	CWC23	YGL128C weak similarity to rat cysteine string protein	-0.687092	-1.2566	0.0902336	0.592748	1.26071
2027	5163_at	YGL172W	NUP49	YGL172W nuclear pore complex protein with GLFG repetitive sequence motif	0.203026	-1.14922	-0.618453	0.0641658	1.50049
2032	5168_at	YGL167C	PMR1	YGL167C Ca++-Pump, ATPase	-0.585534	-0.889849	-0.63659	0.716978	1.395
2035	5172_at	YGL163C	RAD54	YGL163C Required for X-ray damage repair, mitotic recombination, and full meiotic recombination. mRNA increases in meiosis.	-0.474533	-0.278636	0.325524	-1.10901	1.53666
2039	5176_at	YGL159W	---	YGL159W hypothetical protein	-0.70201	-1.14442	-0.179942	0.776547	1.24983
2041	5178_at	YGL157W	---	YGL157W similarity to V.vinifera dihydroflavonol 4-reductase	-0.84888	-0.611711	-0.528701	0.425855	1.56344
2042	5179_at	YGL156W	AMS1	YGL156W vacuolar alpha mannosidase	-0.639413	-0.713678	-0.570455	0.288579	1.63497
2048	5187_at	YGL192W	IME4	YGL192W IME4 appears to activate IME1 in response to cell-type and nutritional signals and thereby regulate meiosis	-0.583188	-0.9354	-0.121367	-0.0242571	1.66421
2050	5189_at	YGL190C	CDC55	YGL190C Protein phosphatase 2A regulatory subunit B	-0.259895	-0.710207	-1.11598	1.10131	0.984773
2058	5199_at	YGL181W	GTS1	YGL181W Glycine-threonine-serine repeat protein	-0.720338	-0.798936	-0.417457	0.338649	1.59808
2061	5203_at	YGL178W	MPT5	YGL178W multicopy suppressor of POP2	-0.298223	-0.611013	-0.471727	-0.396181	1.77714
2064	5206_at	YGL219C	MDM34	YGL219C hypothetical protein	-0.470571	-0.740998	-0.931962	0.893481	1.25005
2066	5210_at	YGL215W	---	YGL215W Cyclin-like protein that interacts with Pho85p in affinity chromatography	-0.822122	-0.445645	-0.733041	0.458855	1.54195
2067	5212_at	YGL213C	---	YGL213C antiviral protein, mRNA is induced early in meiosis	-0.409358	-0.444407	-1.03169	0.313014	1.57244
2068	5213_at	YGL212W	VAM7	YGL212W hydrophilic protein, heptad repeat motif	-0.338699	-0.908853	0.252287	-0.620478	1.61574
2077	5223_at	YGL202W	ARO8	YGL202W aromatic amino acid aminotransferase	-0.223146	-1.21835	-0.235196	0.129528	1.54717
2080	5227_at	YGL198W	YIP4	YGL198W weak similarity to Yip1p	-0.758399	-1.18673	0.0272657	0.661748	1.25612
2081	5228_at	YGL197W	MDS3	YGL197W Mck1 Dosage Suppressor 3\; negative regulator of early meiotic gene expression	-0.744935	-0.50123	-0.686314	0.312184	1.62029
2083	5231_at	YGL237C	HAP2	YGL237C transcriptional activator protein of CYC1	-0.777257	-0.983954	-0.295982	0.693873	1.36332
2090	5238_at	YGL231C	---	YGL231C hypothetical protein	-0.1544	-0.211732	-1.28154	0.141346	1.50632
2093	5241_at	YGL228W	SHE10	YGL228W mRNA (identified by a library screen) that causes growth arrest when overexpressed	-0.756474	-0.515127	-0.436916	-0.0152178	1.72374
2094	5242_at	YGL227W	VID30	YGL227W TOR inhibitor	-0.716167	-0.764224	-0.577643	0.55381	1.50422
2101	5249_at	YGL221C	NIF3	YGL221C Ngg1p-interacting factor 3	0.207308	-0.725725	-1.31831	0.865229	0.971493
2111	5259_at	YGL254W	FZF1	YGL254W putative transcription factor, has five zinc fingers	-1.24218	-0.715851	0.223233	0.42584	1.30896
2113	5261_at	YGL252C	RTG2	YGL252C Protein involved in interorganelle communication between mitochondria, peroxisomes, and nucleus	-0.589843	-0.822125	-0.764046	0.976405	1.19961
2115	5263_at	YGL250W	---	YGL250W hypothetical protein	-0.578399	-0.630663	-0.900569	0.714653	1.39498
2117	5265_at	YGL248W	PDE1	YGL248W 3',5'-Cyclic-nucleotide phosphodiesterase, low affinity	-0.583494	-0.734831	-0.674452	0.413682	1.57909
2121	5269_at	YGL244W	RTF1	YGL244W Nuclear protein	-0.295895	-0.701252	-0.32734	-0.44148	1.76597
2123	5271_at	YGL242C	---	YGL242C weak similarity to Drosophila ANK protein	-0.42836	-0.045677	-0.865366	-0.371586	1.71099
2125	5273_at	YGL240W	DOC1	YGL240W Doc1p and Cdc26p are associated with the anaphase-promoting complex and are involved in the degradation of Clb2p	-0.3069	-1.16036	-0.14275	0.0166724	1.59334
2130	5301_at	YFR047C	BNA6	YFR047C strong similarity to human quinolinate phosphoribosyltransferase	0.0767305	-1.45306	-0.449334	0.997393	0.828271
2133	5304_at	YFR050C	PRE4	YFR050C proteasome subunit necessary for peptidyl glutamyl peptide hydrolyzing activity	-0.418476	-0.808521	-0.673493	0.275098	1.62539
2135	5306_at	YFR052W	RPN12	YFR052W cytoplasmic 32 - 34 kDa protein	-0.629785	-0.694728	-0.607669	0.300961	1.63122
2139	5317_s_at	YFL042C	---	YFL042C similarity to hypothetical protein YLR072w	-0.646459	-0.465599	-0.960263	0.651487	1.42083
2140	5318_s_at	YFL031W	HAC1	YFL031W bZIP (basic-leucine zipper) protein	-0.934933	-0.706338	-0.501498	0.871692	1.27108
2141	5322_at	YFR025C	HIS2	YFR025C Histidinolphosphatase	-0.178913	-0.867121	-1.02979	1.01449	1.06133
2145	5326_at	YFR029W	PTR3	YFR029W Regulator of expression of the PTR2, GAP1, and BAP2 genes\; involved in the the control of peptide transport	-0.628306	-0.874686	-0.631644	0.781972	1.35266
2161	5342_at	YFR043C	---	YFR043C hypothetical protein	-0.127107	-0.814867	-0.549248	-0.230681	1.7219
2162	5343_at	YFR044C	---	YFR044C similarity to hypothetical protein YBR281c	0.106987	-0.676246	-1.09953	0.152535	1.51625
2164	5345_at	YFR003C	YPI1	YFR003C hypothetical protein	-1.00963	-0.711831	-0.297041	0.591796	1.42671
2165	5346_at	YFR004W	RPN11	YFR004W Similar to S. pombe PAD1 gene product	-0.655598	-0.571472	-0.564557	0.0834321	1.70819
2168	5349_at	YFR007W	---	YFR007W weak similarity to YER176w	-0.556179	-0.775988	-0.818393	0.844754	1.30581
2171	5352_at	YFR010W	UBP6	YFR010W encodes putative deubiquitinating enzyme	-0.343897	-0.5276	-0.849368	0.0233972	1.69747
2172	5353_at	YFR011C	---	YFR011C ochre suppressor tyr-tRNA	-1.00291	0.0626492	-0.557549	-0.133608	1.63142
2173	5354_at	YFR012W	---	YFR012W similarity to hypothetical protein YOL019w	0.413069	-1.73889	0.324513	0.185204	0.816105
2181	5363_at	YFR021W	ATG18	YFR021W similarity to hypothetical protein YPL100w	-0.443418	-1.08956	-0.261289	0.212194	1.58207
2182	5364_at	YFR022W	---	YFR022W similarity to Rod1p	-0.428539	-0.776071	-0.260481	-0.285533	1.75063
2184	5366_s_at	YFR024C-A	LSB3	YFR024C-A similarity to Acanthamoeba myosin heavy chain IC and weak similarity to other myosin class I heavy chains	-0.576208	-0.607675	-0.737108	0.285852	1.63514
2188	5370_at	YFL016C	MDJ1	YFL016C DnaJ homolog involved in mitochondrial biogenesis and protein folding	-0.639526	-0.904277	-0.165559	0.0531438	1.65622
2189	5372_at	YFL014W	HSP12	YFL014W 12 kDa heat shock protein	-0.736373	-0.717077	-0.456174	0.279489	1.63014
2190	5373_at	YFL013C	IES1	YFL013C weak similarity to Dictyostelium protein kinase	-0.565648	-1.36845	0.35239	0.325935	1.25577
2193	5378_at	YFL010C	WWM1	YFL010C questionable ORF	-0.85746	-0.796623	-0.300096	0.415534	1.53864
2194	5379_at	YFL009W	CDC4	YFL009W beta subunit of large (heterotrimeric) G-proteins (beta-transducin)	-0.61886	-0.951812	-0.597261	1.03719	1.13074
2196	5381_at	YFL007W	BLM3	YFL007W weak similarity to Mms19p	-0.685684	-0.340218	-0.445429	-0.297116	1.76845
2197	5383_at	YFL005W	SEC4	YFL005W Ras-like small GTP-binding protein	-0.57996	-0.699601	-0.845309	0.744537	1.38033
2204	5390_at	YFL041W	FET5	YFL041W multicopper oxidase, type 1 integral membrane protein	-0.263642	-0.473749	-0.854509	-0.128387	1.72029
2211	5397_at	YFL034W	---	YFL034W similarity to hypothetical S. pombe protein and to C.elegans F35D11 protein	-0.626365	-0.663471	-0.481235	0.0586311	1.71244
2212	5398_at	YFL033C	RIM15	YFL033C Trehalose-associated protein kinase related to S. pombe cek1+	-0.378648	-1.26833	-0.323307	0.666995	1.30329
2216	5403_at	YFL027C	GYP8	YFL027C weak similarity to P.falciparum Pfmdr2 protein	-0.466179	-0.799332	-0.838356	0.714461	1.38941
2231	5427_at	YFL053W	DAK2	YFL053W dihydroxyacetone kinase	-0.85492	-0.976628	-0.241084	0.80256	1.27007
2236	5432_at	YFL048C	EMP47	YFL048C 47 kDa type I transmembrane protein localized to the Golgi	0.458434	-1.49223	0.152125	-0.317873	1.19954
2240	5506_s_at	YEL012W	UBC8	YEL012W ubiquitin-conjugating enzyme\; ubiquitin-protein ligase	-0.944956	-0.881638	-0.173975	0.614041	1.38653
2249	5528_at	YER179W	DMC1	YER179W meiosis-specific protein related to RecA and Rad51p. Dmc1p colocalizes with Rad51p to discrete subnuclear sites in nuclear spreads during mid prophase, briefly colocalizes with Zip1p, and then	-1.00234	-0.799925	-0.160094	0.531528	1.43083
2253	5533_at	YER184C	---	YER184C similarity to multidrug resistance proteins Pdr3p and Pdr1p	-0.862009	-0.887546	-0.251511	0.551194	1.44987
2254	5534_at	YER185W	---	YER185W strong similarity to Rtm1p	-0.946041	-0.784205	-0.273287	0.549952	1.45358
2257	5538_at	YEL020W-A	TIM9	YEL020W-A Translocase in inner membrane of mitochondria involved in mitochondrial protein import	-0.839756	-0.70182	-0.373918	0.314363	1.60113
2263	5546_at	YER152C	---	YER152C weak similarity to E.coli hypothetical protein f470	-1.07924	-0.881935	0.225637	0.367524	1.36801
2269	5552_at	YER158C	---	YER158C weak similarity to Afr1p	-0.21608	-0.846135	-0.537343	-0.113823	1.71338
2271	5554_at	YER161C	SPT2	YER161C non-specific DNA binding protein (sin1)	-0.818126	-0.544015	0.317898	-0.570681	1.61492
2272	5555_at	YER162C	RAD4	YER162C Nucleotide excision repair protein	-0.704727	-1.20497	-0.000775	0.618744	1.29173
2273	5556_at	YER163C	---	YER163C weak similarity to E.coli cation transport protein	-0.590162	-0.594423	-0.613651	0.0913505	1.70689
2278	5561_at	YER168C	CCA1	YER168C tRNA nucleotidyltransferase (tRNA CCA-pyrophosphorylase)	-0.378937	-0.836009	-0.0317607	-0.467368	1.71408
2287	5570_at	YER130C	---	YER130C similarity to Msn2p and weak similarity to Msn4p	-0.656444	-0.794395	-0.509469	0.36491	1.5954
2290	5573_at	YER133W	GLC7	YER133W protein phosphatase type I	-0.101424	-0.744332	-0.960089	0.238326	1.56752
2291	5574_at	YER133W	GLC7	YER133W protein phosphatase type I	-1.00233	-0.213332	-0.844504	0.790809	1.26936
2292	5575_at	YER134C	---	YER134C weak similarity to S.pombe SPBC13G1 and C.elegans F26F2.d hypothetical proteins	-0.77184	-0.755007	-0.535994	0.573556	1.48929
2293	5577_at	YER136W	GDI1	YER136W GDP dissociation inhibitor	-0.389463	-0.843954	-0.609085	0.190611	1.65189
2295	5579_at	YER139C	---	YER139C similarity to hypothetical protein YDR066c	-0.395214	-1.20567	-0.475238	1.10578	0.97034
2298	5582_at	YER142C	MAG1	YER142C 3-methyladenine DNA glycosylase	-0.71312	-0.776237	-0.631908	0.714418	1.40685
2299	5583_at	YER143W	DDI1	YER143W DNA Damage Inducible	-1.03995	-0.734936	-0.289582	0.746295	1.31817
2300	5584_at	YER144C	UBP5	YER144C Putative Ubiquitin-specific protease	-0.71259	-0.786225	-0.476615	0.39791	1.57752
2304	5588_at	YER103W	SSA4	YER103W member of 70 kDa heat shock protein family	-1.24777	-0.328477	-0.261005	0.380424	1.45682
2318	5603_at	YER119C	AVT6	YER119C weak similarity to E.herbicola tyrosine permease	-0.525696	-0.920813	-0.379601	0.183565	1.64254
2327	5615_at	YER087W	---	YER087W similarity to E.coli prolyl-tRNA synthetase	-0.823495	-0.452296	-0.286981	-0.170926	1.7337
2330	5619_at	YER090W	TRP2	YER090W anthranilate synthase Component I	-0.668399	-1.06165	-0.374467	0.863285	1.24123
2333	5622_at	YER093C	TSC11	YER093C weak similarity to S.epidermidis PepB protein	-0.27582	-0.409693	0.25371	-1.12546	1.55726
2336	5625_at	YER094C	PUP3	YER094C 20S proteasome subunit (beta3)	-0.209316	-0.777126	-0.668614	-0.048719	1.70377
2338	5627_at	YER096W	SHC1	YER096W sporulation-specific homolog of csd4	-0.230934	-1.34687	0.463349	-0.248047	1.3625
2339	5629_at	YER098W	UBP9	YER098W ubiquitin carboxyl-terminal hydrolase	-0.819862	-0.986309	-0.0378326	0.35042	1.49358
2343	5633_at	YER062C	---	YER062C DL-glycerol-3-phosphatase	-0.772636	-0.704948	-0.430794	0.283539	1.62484
2361	5652_at	YER079W	---	YER079W hypothetical protein	-0.81214	-0.805135	-0.469178	0.658899	1.42755
2362	5653_at	YER080W	---	YER080W hypothetical protein	-0.299241	-0.0924619	-0.843171	-0.484496	1.71937
2367	5658_at	YER047C	SAP1	YER047C member of the AAA ATPase family of proteins	-0.838082	-0.733427	-0.386203	0.389691	1.56802
2368	5659_at	YER048C	---	YER048C Homologous to E. coli DnaJ\; contains leucine zipper-like motif	-0.547302	-0.836808	-0.363239	0.0546335	1.69272
2371	5662_at	YER050C	RSM18	YER050C hypothetical protein	-0.716128	-0.21215	-0.965343	0.347909	1.54571
2372	5663_at	YER051W	---	YER051W similarity to C.elegans hypothetical protein	-1.05336	-0.49059	-0.595227	1.00872	1.13046
2391	5683_at	YER028C	MIG3	YER028C similarity to Mig1p	-0.579153	-1.16846	0.634343	-0.242484	1.35576
2393	5685_at	YER030W	---	YER030W similarity to mouse nucleolin	-1.2563	-0.600819	0.124463	0.344696	1.38796
2396	5688_at	YER033C	ZRG8	YER033C weak similarity to Nmd2p, Kex1p and hamster nucleolin	-0.421871	-0.703891	-0.509765	-0.112083	1.74761
2397	5689_at	YER034W	---	YER034W hypothetical protein	-0.696365	-0.288796	-0.0621866	-0.676188	1.72354
2398	5690_at	YER035W	EDC2	YER035W hypothetical protein	-1.00934	-0.783478	-0.242754	0.673766	1.3618
2400	5692_at	YER037W	PHM8	YER037W strong similarity to hypothetical protein YGL224c	-0.250313	-1.09218	-0.688278	0.69233	1.33844
2405	5697_at	YER042W	MXR1	YER042W responsible for the reduction of methionine sulfoxide	-0.586905	-0.995825	-0.511152	0.722573	1.37131
2411	5703_at	YER004W	---	YER004W similarity to hypothetical E.coli and C.elegans proteins	-0.683273	-0.954652	-0.406742	0.594545	1.45012
2416	5708_at	YER008C	SEC3	YER008C SEC3 encodes the 144 kD and 91 kD components of the Exocyst complex\; the 91 kD component is a C-terminal proteolytic breakdown product of full length Sec3p	0.087402	-0.655238	-0.331709	-0.784813	1.68436
2418	5710_at	YER010C	---	YER010C similarity to L.pneumophila dlpA protein	0.0613221	-0.731287	-1.19883	0.561533	1.30726
2420	5712_at	YER012W	PRE1	YER012W 22.6 kDa proteasome subunit	-0.549729	-0.629329	-0.684082	0.190581	1.67256
2425	5717_at	YER017C	AFG3	YER017C ATP-dependent metalloprotease	-0.811855	-0.80496	-0.202699	0.203879	1.61564
2428	5720_at	YER019C-A	---	YER019C-A homologous to Sbh1p	-0.20402	-0.180731	-1.44639	0.635276	1.19586
2429	5721_at	YER020W	GPA2	YER020W nucleotide binding regulatory protein	-1.04248	-0.885932	-0.0112171	0.618293	1.32134
2430	5722_at	YER021W	RPN3	YER021W component of the regulatory module of the 26S proteasome, homologous to human p58 subunit	0.00168843	-0.450974	-1.18587	0.0918189	1.54334
2433	5725_at	YEL020C	---	YEL020C similarity to O.formigenes oxalyl-CoA decarboxylase	-0.649325	-0.737997	-0.310492	-0.0159757	1.71379
2441	5734_at	YEL013W	---	YEL013W An armadillo repeat-containing protein localized on the vacuolar membrane	-0.32448	-0.324856	-1.31591	0.731163	1.23408
2446	5741_at	YEL005C	VAB2	YEL005C hypothetical protein	-0.0734823	-0.130455	-1.43878	1.34967	0.293042
2447	5742_at	YEL004W	YEA4	YEL004W Shows sequence similarity to GOG5, a gene involved in vanadate resistance	-0.937987	0.332138	-0.227333	-0.726013	1.5592
2458	5753_at	YEL037C	---	YEL037C ubiquitin-like protein	-0.462426	-0.32831	-0.576586	-0.414322	1.78165
2475	5772_at	YEL062W	NPR2	YEL062W Non-membrane-embedded, PEST sequence-containing protein	-0.0260779	-1.23623	-0.597526	0.491428	1.3684
2477	5774_at	YEL060C	PRB1	YEL060C vacuolar protease B	-0.785482	-0.770702	-0.494257	0.5548	1.49564
2478	5775_at	YEL059C-A	SOM1	YEL059C-A high copy suppressor of imp1 mutation, may be required for the function of the Imp1 peptidase and\/or the protein sorting machinery	-0.95756	-0.86577	-0.185196	0.628673	1.37985
2479	5777_at	YEL058W	PCM1	YEL058W Phosphoacetylglucosamine Mutase	-0.460814	-0.716611	-0.711337	0.242807	1.64595
2480	5778_at	YEL057C	---	YEL057C hypothetical protein	-0.747903	-0.857944	-0.264371	0.269593	1.60062
2481	5779_at	YEL056W	HAT2	YEL056W subunit of a cytoplasmic histone acetyltransferase	-0.827814	-0.788595	-0.333919	0.392305	1.55802
2487	5785_at	YEL050C	RML2	YEL050C Mitochondrial ribosomal protein L2 of the large subunit	-0.644176	-0.649928	-0.816645	0.689252	1.4215
2505	5935_at	YDR511W	ACN9	YDR511W weak similarity to C. elegans protein F25H9.7 and to the human complement 3 precursor	-0.674351	-0.818375	-0.444897	0.336204	1.60142
2506	5936_at	YDR512C	EMI1	YDR512C questionable ORF	-1.03142	-0.798764	-0.212712	0.733205	1.3097
2509	5939_at	YDR515W	SLF1	YDR515W regulates the copper-dependent mineralization of copper sulfide complexes on the cell surface in cells cultured in medium containing copper salts	-0.604139	-0.171384	-1.07804	0.324437	1.52912
2526	5959_at	YDR490C	PKH1	YDR490C Ser\/Thr protein kinase	-0.686134	-0.854585	-0.508193	0.554548	1.49436
2528	5962_at	YDR493W	---	YDR493W hypothetical protein	-1.14822	-0.406004	-0.501543	0.752091	1.30367
2529	5963_at	YDR494W	---	YDR494W hypothetical protein	-1.20851	0.189233	-0.754784	0.462548	1.31151
2541	5975_at	YDR506C	---	YDR506C similarity to FET3, YFL041w and F.floriforme diphenol oxidase	-0.705343	-1.0798	-0.211818	0.612655	1.38431
2545	5980_at	YDR466W	PKH3	YDR466W similarity to ser/thr protein kinase	-0.998044	0.058123	-0.630006	-0.0430729	1.613
2548	5984_at	YDR470C	UGO1	YDR470C similarity to chromosome segregation protein Cse1p	0.658942	-1.44575	-0.627	0.503133	0.910676
2552	5989_at	YDR475C	---	YDR475C hypothetical protein	-0.809518	-1.19124	0.188692	0.553746	1.25832
2553	5990_at	YDR476C	---	YDR476C hypothetical protein	-0.750584	-0.833169	-0.403025	0.44276	1.54402
2554	5991_at	YDR477W	SNF1	YDR477W protein serine\/threonine kinase	0.415521	-0.54332	-1.45489	0.505871	1.07682
2556	5993_at	YDR479C	PEX29	YDR479C weak similarity to YHR150w	-0.691138	-1.11577	-0.258746	0.836639	1.22901
2559	5996_at	YDR482C	CWC21	YDR482C hypothetical protein	-1.06067	-0.902776	0.282585	0.307756	1.3731
2560	5997_at	YDR483W	KRE2	YDR483W alpha-1,2-mannosyltransferase	-0.174942	-0.116674	-1.29199	0.0732564	1.51035
2562	5999_at	YDR485C	VPS72	YDR485C similarity to trichohyalin	0.29553	-1.13215	-0.884217	0.431221	1.28962
2563	6000_at	YDR486C	VPS60	YDR486C weak similarity to Snf7p	-0.931534	-0.666124	-0.211834	0.195338	1.61415
2566	6004_at	YDR443C	SSN2	YDR443C RNA polymerase II holoenzyme component	-0.3837	-0.818695	-0.154964	-0.37898	1.73634
2581	6021_f_at	YDR461W	MFA1	YDR461W a-factor mating pheromone precursor	-0.662705	-0.500966	-0.958756	1.32417	0.798256
2582	6022_at	YDR462W	MRPL28	YDR462W Mitochondrial ribosomal protein MRPL28 (YmL28)	-1.46871	-0.0593647	0.310332	-0.098811	1.31655
2587	6027_at	YDR421W	ARO80	YDR421W hypothetical protein	-0.863501	-0.337024	-0.915293	0.87808	1.23774
2589	6029_at	YDR423C	CAD1	YDR423C Transcriptional activator involved in resistance to 1,10-phenanthroline\; member of yeast Jun-family of transcription factors related to mammalian c-jun	-0.782115	-0.549213	-0.648466	0.395608	1.58419
2591	6031_at	YDR425W	SNX41	YDR425W similarity to hypothetical protein YDL113c	-0.789169	-0.930459	-0.370193	0.736089	1.35373
2595	6036_at	YDR430C	CYM1	YDR430C similarity to C.perfringens hypothetical hypA protein	-0.543225	-0.514595	-0.820432	0.230933	1.64732
2598	6041_at	YDR434W	GPI17	YDR434W similarity to S.pombe hypothetical protein	0.14646	-0.824775	-0.00521047	-0.896111	1.57964
2599	6042_at	YDR435C	PPM1	YDR435C similarity to YOL141w and hypothetical C.elegans protein	-0.735646	-0.938416	-0.399818	0.670979	1.4029
2600	6043_at	YDR436W	PPZ2	YDR436W serine-threonine phosphatase Z	-0.812275	-0.97834	-0.329772	0.945544	1.17484
2614	6058_at	YDR407C	TRS120	YDR407C weak similarity to Myo1p	-0.130142	-0.642737	-1.12921	0.458157	1.44393
2626	6072_at	YDR375C	BCS1	YDR375C Mitochondrial protein of the CDC48\/PAS1\/SEC18 ATPase family, required for expression of functional Rieske iron-sulfur protein	-0.154459	-0.345281	-1.41879	0.91696	1.00157
2630	6076_at	YDR379W	RGA2	YDR379W Contains a Rho-GAP domain and two LIM domains. Has strong similarity to Rga1p. Has some similarity to all known Rho-GAPs.	-0.604023	-0.945738	-0.482967	0.546532	1.4862
2631	6077_at	YDR380W	ARO10	YDR380W similarity to Pdc6p, Thi3p and to pyruvate decarboxylases	-0.778113	-1.0981	0.230355	0.197929	1.44792
2638	6084_at	YDR387C	---	YDR387C similarity to Itr1p and Itr2p and E.coli araE	-0.809304	-0.727562	-0.643442	0.978818	1.20149
2640	6086_at	YDR389W	SAC7	YDR389W GTPase activating protein (GAP) for RHO1	-0.362636	-0.521949	-1.08875	0.505189	1.46815
2644	6090_at	YDR393W	SHE9	YDR393W mRNA (identified by a library screen) that causes growth arrest when overexpressed	-0.871319	0.496821	-1.27467	0.756276	0.892887
2645	6091_at	YDR394W	RPT3	YDR394W probable 26S protease subunit and member of the CDC48\/PAS1\/SEC18 family of ATPases	-0.338483	-0.549872	-0.939555	0.196432	1.63148
2652	6100_at	YDR359C	VID21	YDR359C hypothetical protein	-1.12253	-0.191742	-0.0267886	-0.278995	1.62006
2656	6105_at	YDR363W-A	---	YDR363W-A Homolog of DSS1\; similar to hypothetical protein from S. pombe	-0.863544	-0.337136	-0.74038	0.375294	1.56577
2661	6110_at	YDR368W	YPR1	YDR368W homologous to the aldo-keto reductase protein family	-0.755604	-0.947087	-0.405488	0.784406	1.32377
2666	6115_at	YDR373W	FRQ1	YDR373W strong similarity to human BDR-1 protein and other calcium binding proteins	-0.060736	-0.429239	-1.28902	0.356542	1.42245
2671	6120_at	YDR334W	SWR1	YDR334W similarity to nuclear Sth1p, Snf2p and related proteins	-0.558591	-0.185452	-0.781492	-0.206569	1.7321
2672	6121_at	YDR335W	---	YDR335W Multicopy suppressor of snf1 mutation	-0.670334	-0.206711	-0.972638	0.272448	1.57723
2682	6133_at	YDR347W	MRP1	YDR347W 37 kDa mitochondrial ribosomal protein	-0.254059	0.0360413	-1.19603	-0.160129	1.57418
2696	6147_at	YDR316W	---	YDR316W hypothetical protein	0.165488	-1.21065	-0.143443	-0.349083	1.53769
2699	6150_at	YDR319C	---	YDR319C hypothetical protein	-0.81968	-0.785089	-0.489761	0.674192	1.42034
2700	6151_at	YDR320C	SWA2	YDR320C similarity to hypothetical S. pombe protein and weak similarity to bovine auxilin	-0.827728	0.0371076	-0.784067	-0.0667382	1.64142
2708	6160_at	YDR328C	---	YDR328C Skp1p encodes Cbf3d, a 29 Kd kinetochore protein subunit of CBF3, a multiprotein complex which binds to the CDE III element of centromeres. In addition, Skp1p is a subunit of the SculCdc4 (als	-1.21276	-0.366383	0.242717	-0.181217	1.51764
2709	6161_at	YDR329C	PEX3	YDR329C 48-kDa peroxisomal integral membrane protein	-0.657916	-0.636354	-0.679465	0.373389	1.60035
2710	6162_at	YDR330W	UBX5	YDR330W similarity to hypothetical S. pombe protein	-0.64363	-0.511777	-0.768283	0.297288	1.6264
2711	6163_at	YDR289C	RTT103	YDR289C hypothetical protein	-1.19624	-0.182634	-0.207861	0.00800927	1.57873
2714	6167_at	YDR293C	SSD1	YDR293C putative protein phosphatase	-0.421362	-0.620139	-0.857124	0.278182	1.62044
2715	6168_at	YDR294C	DPL1	YDR294C dihydrosphingosine phosphate lyase (also known as sphingosine phosphate lyase)	-0.869051	-0.907998	-0.278337	0.688199	1.36719
2717	6170_at	YDR296W	MHR1	YDR296W hypothetical protein	-0.995983	-0.768457	0.0743936	0.143656	1.54639
2725	6178_at	YDR304C	CPR5	YDR304C Cyclophilin D, Peptidyl-prolyl cis-trans isomerase D	-0.943254	-0.0359913	-0.920909	0.472789	1.42737
2729	6182_f_at	YDR305C	---	YDR305C Yeast member of the Histidine Triad protein family (HIT)	0.193784	-1.59441	0.133879	0.0856364	1.18112
2731	6184_at	YDR307W	---	YDR307W similarity to Pmt1p, Pmt2p, Pmt3p and Pmt5p	0.0906773	-1.55144	-0.274883	0.9068	0.828842
2735	6188_at	YDR268W	MSW1	YDR268W mitochondrial tryptophanyl-tRNA synthetase	-0.945594	-0.306923	-0.762204	0.559508	1.45521
2736	6190_at	YDR270W	CCC2	YDR270W Copper-transporting P-type ATPase with similarity to human Menkes and Wilsons genes	-0.344216	-0.265462	-1.35607	0.841408	1.12434
2737	6192_at	YDR272W	GLO2	YDR272W Cytoplasmic glyoxylase-II	-0.721621	-0.135772	-0.695452	-0.164724	1.71757
2740	6196_at	YDR276C	PMP3	YDR276C strong similarity to Hordeum vulgare blt101 protein	-0.0235009	-1.03838	-0.930755	0.809758	1.18288
2750	6207_at	YDR287W	---	YDR287W similarity to inositolmonophosphatases	-0.401319	-0.853794	-0.683606	0.351563	1.58716
2754	6211_at	YDR246W	TRS23	YDR246W involved in targeting and fusion of ER to golgi transport vesicles	-0.750663	-0.81548	-0.417288	0.430302	1.55313
2756	6213_at	YDR248C	---	YDR248C strong similarity to E.coli thermoresistant gluconokinase	-0.576298	-0.746473	-0.568841	0.239413	1.6522
2758	6216_at	YDR251W	PAM1	YDR251W coiled-coil protein multicopy suppressor of loss of PP2A	-0.67726	-0.989194	-0.435985	0.766087	1.33635
2764	6222_at	YDR257C	SET7	YDR257C Transcription regulator	-0.472886	-0.657647	-0.782123	0.284376	1.62828
2771	6229_at	YDR264C	AKR1	YDR264C Ankyrin repeat-containing protein	-0.0927607	-0.281283	-1.32762	0.258441	1.44323
2772	6230_at	YDR265W	PEX10	YDR265W C3HC4 zinc-binding integral peroxisomal membrane protein	-0.85355	-0.711192	-0.577906	0.810352	1.3323
2787	6246_at	YDR235W	PRP42	YDR235W U1 snRNP protein that shares 50\% sequence similarity with Prp39p U1 snRNP protein and has multiple copies of the crn-like TPR motif	-0.749446	-0.340058	-0.823509	0.31826	1.59475
2788	6247_at	YDR236C	FMN1	YDR236C similarity to hypothetical A. thaliana protein	-0.517283	-0.848724	-0.647193	0.474275	1.53893
2796	6257_at	YDR200C	VPS64	YDR200C similarity to hypothetical protein YLR238w	-0.553593	0.19693	-1.43295	0.890364	0.899251
2798	6259_at	YDR202C	RAV2	YDR202C hypothetical protein	-0.680445	-0.627181	-0.872181	1.03008	1.14973
2799	6261_at	YDR204W	COQ4	YDR204W Involved in ubiquinone biosynthesis	-0.502916	-0.604395	-0.829416	0.328679	1.60805
2800	6262_at	YDR205W	MSC2	YDR205W similarity to A.eutrophus cation efflux system membrane protein czcD, rat zinc transport protein ZnT-1 and Cot1p	-1.1573	-0.622192	-0.170491	0.560729	1.38926
2802	6264_at	YDR207C	UME6	YDR207C Ume6p is a C6 zinc finger URS1-binding protein that is a key regulator required for both repression and induction of early meiotic genes, and for sporulation\; Ume6p rquires Ume4 for mitotic r	-0.179731	-0.861878	-0.517163	-0.154027	1.7128
2804	6267_at	YDR210W	---	YDR210W strong similarity to hypothetical protein YBR016w	-0.908172	-0.591289	-0.495312	0.453924	1.54085
2806	6269_at	YDR212W	TCP1	YDR212W chaperonin subunit alpha	0.435741	-0.584754	-1.31254	0.148817	1.31274
2807	6270_at	YDR213W	UPC2	YDR213W regulatory protein involved in control of sterol uptake	0.215624	-1.12124	0.187957	-0.737412	1.45507
2808	6271_at	YDR214W	AHA1	YDR214W similarity to hypothetical protein YNL281w	-0.938559	-0.758805	-0.446061	0.91806	1.22536
2809	6273_at	YDR216W	ADR1	YDR216W positive transcriptional regulator of ADH2 and peroxisomal protein genes	-0.556895	-0.80215	-0.766435	0.746378	1.3791
2837	6306_at	YDR160W	SSY1	YDR160W Ssy1p controls expression of several transporter genes, including BAP2, TAT1, PTR2 and YDR046c	0.0668376	-0.534374	-1.40005	0.988049	0.87954
2839	6308_at	YDR162C	NBP2	YDR162C Nap1p-binding protein	-1.00091	-0.432805	-0.544181	0.460428	1.51747
2845	6314_at	YDR168W	CDC37	YDR168W Cell cycle protein necessary for passage through START	-0.487077	-0.144685	-0.901085	-0.170341	1.70319
2846	6315_at	YDR169C	STB3	YDR169C Binds Sin3p in two-hybrid assay	-0.946924	-0.780859	-0.349354	0.711236	1.3659
2848	6317_at	YDR171W	HSP42	YDR171W Similar to HSP26\; expression is regulated by stress conditions	-0.943937	-0.848759	-0.313269	0.862047	1.24392
2851	6320_at	YDR174W	HMO1	YDR174W Non-histone protein	-0.564877	-0.801646	-0.713083	0.611197	1.46841
2852	6321_at	YDR175C	RSM24	YDR175C similarity to S.pombe hypothetical protein SPAC2F7.15	0.214623	-0.825497	-1.22444	1.12867	0.706643
2854	6325_at	YDR135C	YCF1	YDR135C Metal resistance protein with similarity to human cystic fibrosis protein CFTR and multidrug resistance proteins	-0.9197	-0.858322	-0.288304	0.717359	1.34897
2861	6333_at	YDR142C	PEX7	YDR142C Member of beta-transducin-related (WD-40) protein family	-0.259722	-0.822429	-1.01425	0.92569	1.17071
2871	6344_at	YDR153C	ENT5	YDR153C hypothetical protein	-0.294018	-0.390827	-0.912107	-0.110849	1.7078
2888	6364_at	YDR129C	SAC6	YDR129C fibrim homolog (actin-filament bundling protein)	-0.297346	-0.432522	-1.16918	0.423048	1.476
2889	6365_at	YDR130C	FIN1	YDR130C weak similarity to sea urchin myosin heavy chain	-0.0602941	-0.865159	-1.05906	0.711959	1.27255
2890	6366_at	YDR131C	---	YDR131C similarity to hypothetical protein YJL149w	-0.28868	-0.525375	-0.822336	-0.0833368	1.71973
2893	6369_at	YDR090C	---	YDR090C weak similarity to YRO2 protein	-0.158832	-0.857756	-0.761354	0.154522	1.62342
2895	6371_at	YDR092W	UBC13	YDR092W ubiquitin-conjugating enzyme	-1.20629	-0.504204	-0.175523	0.452432	1.43358
2896	6372_at	YDR093W	DNF2	YDR093W similarity to P.falciparum ATPase 2	0.147043	-0.569646	-1.38394	1.13434	0.672204
2901	6379_at	YDR099W	BMH2	YDR099W Homolog of mammalian 14-3-3 proteins	-0.539645	-0.631738	-0.876127	0.551556	1.49595
2905	6384_at	YDR104C	SPO71	YDR104C hypothetical protein	-0.652834	-0.311121	-0.776501	0.0457691	1.69469
2915	6394_at	YDR070C	---	YDR070C hypothetical protein	-0.911331	-0.747875	-0.47732	0.844707	1.29182
2919	6398_at	YDR074W	TPS2	YDR074W Trehalose-6-phosphate phosphatase	-0.792459	-0.711711	-0.642864	0.802109	1.34492
2922	6401_at	YDR077W	SED1	YDR077W putative cell surface glycoprotein	-0.693437	-0.912762	-0.334321	0.382284	1.55824
2925	6404_at	YDR080W	VPS41	YDR080W vacuolar protein sorting	0.350136	-0.789252	-1.18193	0.289174	1.33188
2929	6408_at	YDR084C	---	YDR084C similarity to hypothetical C.elegans protein	-0.751558	-0.751863	-0.503501	0.454605	1.55232
2930	6409_at	YDR085C	AFR1	YDR085C coordinates regulation of alpha-factor receptor signalling and induction of morphogenesis during conjugation	-0.675828	-0.728837	-0.633685	0.502911	1.53544
2937	6416_at	YDR047W	HEM12	YDR047W uroporphyrinogen decarboxylase	-0.810706	-0.528936	-0.395008	0.0299351	1.70472
2945	6426_at	YDR057W	YOS9	YDR057W weak similarity to L.lactis mleR protein	-0.399608	0.016713	-1.4499	0.745727	1.08707
2946	6427_at	YDR058C	TGL2	YDR058C TriGlyceride Lipase	-0.810295	-0.537427	-0.600212	0.342652	1.60528
2947	6428_at	YDR059C	UBC5	YDR059C ubiquitin-conjugating enzyme	-0.768822	-0.805719	-0.497926	0.609478	1.46299
2951	6432_at	YDR063W	---	YDR063W weak similarity to glia maturation factor beta	-0.0103398	-0.470191	-1.31878	0.44093	1.35838
2956	6437_at	YDR022C	CIS1	YDR022C cik1 suppressor	-0.696428	-0.414239	-0.84073	0.370475	1.58092
2960	6442_at	YDR028C	REG1	YDR028C regulatory subunit for protein phosphatase Glc7p	-0.371663	0.0420869	-1.10236	-0.183945	1.61588
2962	6445_at	YDR031W	---	YDR031W hypothetical protein	-0.862576	-0.175254	-1.03128	1.13725	0.931866
2963	6446_at	YDR032C	PST2	YDR032C strong similarity to S.pombe obr1	-0.90813	-0.842751	-0.30451	0.66712	1.38827
2966	6449_at	YDR034W-B	---	YDR034W-B identified by SAGE expression analysis	-0.788968	-0.739495	-0.442338	0.396765	1.57404
2968	6451_at	YDR036C	EHD3	YDR036C similarity to enoyl CoA hydratase	-0.844126	-0.787947	-0.464693	0.693112	1.40365
2970	6453_at	YDR038C	ENA1	YDR038C P-type ATPase involved in Na+ efflux	-1.1662	0.106945	-0.682725	0.303028	1.43896
2983	6466_at	YDR005C	MAF1	YDR005C required for sorting of Mod5p	-0.685745	0.270383	-1.33035	0.587343	1.15837
2984	6467_at	YDR006C	SOK1	YDR006C gene dosage suppressors of the conditional growth defect of several temperature-sensitive A kinase mutants	-1.06661	0.0332898	-0.542451	-0.0261972	1.60197
2993	6479_at	YDR018C	---	YDR018C strong similarity to hypothetical protein YBR042c	-0.594119	-1.15162	-0.312166	0.798869	1.25903
2998	6485_at	YDL022W	GPD1	YDL022W glycerol-3-phosphate dehydrogenase	-0.550409	-0.845514	-0.652969	0.54653	1.50236
3001	6488_at	YDL019C	OSH2	YDL019C similarity to Osh1p	-0.657404	-0.599446	-0.727896	0.396956	1.58779
3002	6489_at	YDL018C	ERP3	YDL018C p24 protein involved in membrane trafficking	-0.0402479	-0.455257	-1.40586	0.891264	1.01011
3007	6495_at	YDL012C	---	YDL012C strong similarity to hypothetical protein YBR016w and YDR210w	-1.12312	-0.669046	0.126983	0.166097	1.49909
3008	6497_at	YDL010W	---	YDL010W similarity to hypothetical protein YBR014c and glutaredoxins	-0.998383	-0.722067	-0.234217	0.469087	1.48558
3009	6499_at	YDL008W	APC11	YDL008W subunit of the anaphase promoting complex (APC)	-0.423085	-0.484284	-0.642852	-0.217769	1.76799
3015	6505_at	YDL046W	---	YDL046W hypothetical protein	-0.0281145	-0.453392	-1.24984	0.260373	1.47097
3016	6506_at	YDL045W-A	MRP10	YDL045W-A homologous to Yml37p, component of the 37 S subunit of mitochondrial ribosomes	-0.39769	-0.684866	-0.93978	0.539633	1.4827
3017	6507_at	YDL045C	FAD1	YDL045C FAD synthetase	-0.638755	-0.780922	-0.693032	0.688871	1.42384
3022	6513_at	YDL039C	PRM7	YDL039C questionable ORF	-1.1789	-0.800684	0.127479	0.581306	1.2708
3023	6514_at	YDL038C	PRM7	YDL038C similarity to mucin proteins	-1.03817	-0.971668	0.149491	0.594563	1.26578
3030	6523_at	YDL029W	ARP2	YDL029W actin-related protein	-0.485604	-0.634687	-0.844704	0.383651	1.58134
3032	6525_at	YDL027C	---	YDL027C hypothetical protein	-0.908553	-0.276975	-0.851143	0.63145	1.40522
3033	6528_at	YDL070W	BDF2	YDL070W Bromodomain protein, homolog of Bdf1	0.0504396	-0.455396	-0.894217	-0.386396	1.68557
3044	6541_at	YDL057W	---	YDL057W hypothetical protein	-0.956133	-0.70566	-0.359868	0.555422	1.46624
3053	6551_at	YDL090C	RAM1	YDL090C beta subunit of farnesyltransferase	-0.719809	-0.8732	-0.188052	0.149603	1.63146
3056	6554_at	YDL087C	LUC7	YDL087C Living Under Cap-binding complex expression	0.0376881	-1.22325	-0.222655	-0.15062	1.55884
3067	6565_at	YDL078C	MDH3	YDL078C malate dehydrogenase	-0.636606	-0.658791	-0.879833	0.985611	1.18962
3068	6566_at	YDL077C	VAM6	YDL077C Required for the vacuolar morphogenesis in yeast	-0.0922069	-0.655875	-0.869126	-0.0569196	1.67413
3069	6567_at	YDL076C	RXT3	YDL076C hypothetical protein	0.382857	-0.853738	-1.23388	1.12533	0.579433
3075	6573_at	YDL113C	ATG20	YDL113C similarity to hypothetical protein YDR425w	-0.416201	-1.12761	-0.316551	0.328277	1.53209
3081	6579_at	YDL107W	MSS2	YDL107W cox1 pre-mRNA splicing factor	-0.78001	-0.280934	-0.871695	0.380971	1.55167
3082	6580_at	YDL106C	PHO2	YDL106C Homeobox-domain containing protein which is a positive regulator of PHO5 and other genes	0.137583	-0.501029	-1.413	0.609291	1.16715
3089	6587_at	YDL099W	---	YDL099W weak similarity to myosin heavy chain proteins	-0.731072	-0.449149	-0.46292	-0.100261	1.7434
3091	6589_at	YDL097C	RPN6	YDL097C Subunit of the regulatory particle of the proteasome	-0.153789	-0.169328	-1.23744	0.00608342	1.55447
3095	6595_at	YDL133W	---	YDL133W hypothetical protein	-0.333821	0.186688	-1.4486	0.3069	1.28883
3098	6598_at	YDL130W-A	STF1	YDL130W-A ATPase stabilizing factor	-0.662057	-0.589929	-0.64399	0.240325	1.65565
3107	6607_at	YDL124W	---	YDL124W similarity to aldose reductases	-0.988623	-0.607896	-0.510273	0.758927	1.34786
3112	6612_at	YDL119C	---	YDL119C similarity to bovine Graves disease carrier protein	-0.205584	-1.27447	-0.44352	0.583194	1.34038
3115	6616_at	YDL115C	IWR1	YDL115C hypothetical protein	-1.01303	-0.297346	-0.582658	0.332486	1.56055
3123	6626_at	YDL149W	ATG9	YDL149W hypothetical protein	-0.729071	-0.909721	-0.473398	0.751068	1.36112
3125	6628_at	YDL147W	RPN5	YDL147W Subunit of the regulatory particle of the proteasome	-0.446398	-0.780515	-0.530161	0.0518574	1.70522
3126	6629_at	YDL146W	---	YDL146W weak similarity to Orc3p	-0.462542	-1.03119	-0.545793	0.604442	1.43508
3128	6631_at	YDL144C	---	YDL144C hypothetical protein	-0.456744	-0.506902	-0.556306	-0.257332	1.77728
3133	6636_at	YDL139C	---	YDL139C hypothetical protein	-1.00303	-0.912497	0.202274	0.285338	1.42792
3135	6638_at	YDL137W	ARF2	YDL137W ADP-ribosylation factor 2	-0.465177	-0.660404	-0.532344	-0.0902022	1.74813
3137	6640_at	YDL134C	PPH21	YDL134C serine-threonine protein phosphatase 2A	-0.578074	-0.60684	-0.921013	0.712488	1.39344
3143	6646_at	YDL174C	DLD1	YDL174C mitochondrial enzyme D-lactate ferricytochrome c oxidoreductase	-0.548995	-0.908931	-0.329852	0.130486	1.65729
3144	6647_at	YDL173W	---	YDL173W hypothetical protein	-0.855327	-0.861519	-0.163845	0.335839	1.54485
3147	6651_at	YDL169C	UGX2	YDL169C protein of unknown function	-0.889346	-0.893095	-0.209538	0.558069	1.43391
3148	6652_at	YDL168W	SFA1	YDL168W Long-chain alcohol dehydrogenase (glutathione-dependent formaldehyde dehydrogenase)	-1.00403	-0.831281	-0.259475	0.906887	1.1879
3151	6655_at	YDL165W	CDC36	YDL165W nuclear protein that negatively regulates basal transcription	-1.13356	0.29263	-0.861313	0.382767	1.31948
3153	6659_at	YDL161W	ENT1	YDL161W strong similarity to hypothetical protein YLR206w and to human KIAA0171 protein	-0.839763	-0.602991	-0.449096	0.260373	1.63148
3154	6660_at	YDL160C	DHH1	YDL160C Putative RNA helicase of DEAD box family, required for Rap1p localization to telomeres	-0.911849	-0.835349	-0.31495	0.680857	1.38129
3156	6663_at	YDL200C	MGT1	YDL200C 6-O-methylguanine-DNA methylase	-1.16983	-0.343869	-0.167375	0.10834	1.57274
3181	6691_at	YDL217C	TIM22	YDL217C Mitochondrial inner membrane protein involved in import of proteins of the ADP\/ATP carrier (AAC) family	-0.22345	-0.309035	-1.05609	-0.0651992	1.65378
3182	6692_at	YDL216C	RRI1	YDL216C similarity to Jun activation domain binding protein homologue of A. thaliana	-0.776597	-1.06886	-0.139657	0.628821	1.35629
3183	6693_at	YDL215C	GDH2	YDL215C NAD-dependent glutamate dehydrogenase	-0.562232	-0.972129	-0.604218	0.860696	1.27788
3192	6702_at	YDL206W	---	YDL206W weak similarity to transporter proteins	-0.622661	-0.886818	-0.668649	1.03147	1.14666
3194	6704_at	YDL204W	---	YDL204W similarity to hypothetical protein YDR233c	-0.952077	-0.789435	-0.29116	0.61653	1.41614
3202	6714_at	YDL239C	ADY3	YDL239C hypothetical protein	-0.875641	-0.597958	-0.583079	0.569669	1.48701
3204	6716_at	YDL237W	---	YDL237W hypothetical protein	0.137948	-0.827379	-1.02614	0.23655	1.47902
3206	6718_at	YDL235C	YPD1	YDL235C Two-component phosphorelay intermediate	0.12394	-0.945437	-1.02295	0.507869	1.33658
3207	6719_at	YDL234C	GYP7	YDL234C protein of unknown function	-0.709699	-0.809153	-0.4562	0.403118	1.57193
3216	6729_at	YDL223C	HBT1	YDL223C weak similarity to mucin	-1.06075	-0.277872	-0.430813	0.161339	1.60809
3217	6730_at	YDL222C	---	YDL222C strong similarity to hypothetical protein YNL194c and similarity to YML052w	-0.702998	-0.548831	-0.607917	0.186338	1.67341
3225	6783_at	YCR088W	ABP1	YCR088W Actin binding protein	-0.859511	-0.400575	-0.23148	-0.237785	1.72935
3228	6786_at	YCR091W	KIN82	YCR091W Putative serine\/threonine protein kinase most similar to cyclic nucleotide-dependent protein kinase subfamily and the protein kinase C subfamily	-0.477869	-1.34207	-0.122487	0.785484	1.15694
3245	6807_at	YCR066W	RAD18	YCR066W Zn finger protein, putative ATPase	-0.547466	0.0817507	-0.424709	-0.803146	1.69357
3246	6808_at	YCR067C	SED4	YCR067C Intracellular transport protein	-0.586326	-0.559525	-0.600303	0.0191843	1.72697
3247	6809_at	YCR068W	ATG15	YCR068W similarity to hypothetical S.pombe protein	-0.904625	-0.943146	-0.241186	0.883102	1.20586
3248	6810_g_at	YCR068W	ATG15	YCR068W similarity to hypothetical S.pombe protein	-0.887502	-0.840256	-0.37454	0.771682	1.33062
3250	6812_at	YCR071C	IMG2	YCR071C (required for) Integrity of Mitochondrial Genome 2	-0.635683	-0.652996	-0.298791	-0.160256	1.74773
3260	6822_at	YCR083W	TRX3	YCR083W Thioredoxin type II	-0.290413	-0.54171	-1.07524	0.384896	1.52247
3263	6826_at	YCR036W	RBK1	YCR036W ribokinase	-0.710569	-0.573617	-0.876762	0.903702	1.25725
[truncated: 652 more rows]

## Sheet: cluster-E
Original row	probe_name	orf	Gene_Symbol	Target_Description	0_min	3_min	6_min	12_min	20_min
[truncated: 1,850 more rows]
